# Supplementary material for: Improvement of electrocardiographic diagnostic accuracy of left ventricular hypertrophy using a Machine Learning approach
Source: PLoS One. 2020 May 13;15(5):e0232657. doi: 10.1371/journal.pone.0232657 (PMC7219774; doi:10.1371/journal.pone.0232657)
Supplement: S1 Dataset — (XLS) [file pone.0232657.s001.xls]

## Sheet: data_plosvs2.csv
ID	Gender	Age	Weight	Height	BMI	BMI_category	SCA	IVSTd	LVIDd	LVPWTd	RWT	LVM	LVMI	LVH_echo	R_I	S_I	R_II	S_II	R_III	S_III	R_AVR	S_AVR	R_AVL	S_AVL	R_AVF	S_AVF	Amp_P	Dur_P	Negative_deflection_p_v1	Atrium_Romhilt	QRS	R_V1	S_V1	R_V2	S_V2	R_V3	S_V3	R_V4	S_V4	R_V5	S_V5	R_V6	S_V6	Intrinsecoid_deflection_V6	Abnormal_repolarization	Alt_ST_Romhilt	Axis_QRS	Romhilt_voltage	Romhilt_atrium
1	1	79	93	180	28.7037	2	2.15639	0.99	4.8	1.01	0.42	170.094	78.8792	0	0.6	0.1	0.4	0.1	0.1	0.3	0.1	0	0.5	0.1	0.1	0.1	0	0	0	0	73	0.05	0.5	0.2	0.9	0.3	0.8	0.3	0.4	0.4	0.2	0.5	0.1	0	0	0	-2	0	0
2	1	65	86	166	31.2092	3	1.99137	1.2	4.22	0.77	0.36	135.304	67.9453	0	0.9	0	0.5	0.1	0	0.4	0	0.8	0.9	0	0	0.2	0.1	96	0	0	90	0.1	1.2	0.2	1.6	0.5	1.5	0.8	1.1	1.2	0.7	1.1	0.2	0	0	0	-7	0	0
3	1	87	70	170	24.2215	1	1.81812	1.2	4.7	0.94	0.4	180.37	99.2068	0	0.9	0.4	0.7	0	0.5	0	0.1	0	0.7	0.4	0.3	0	0.1	54	0	0	81	0	0.6	0.6	1	0.7	1	1	0.6	0.8	0	0.7	0	0	0	0	38	0	0
4	0	62	64	153	27.3399	2	1.64924	0.97	4.5	0.87	0.39	136.71	82.8927	0	0.7	0	0.5	0.2	0	0.9	0	0.5	0.9	0	0.2	0.6	0.1	98	1	0	122	0	1.3	0.05	2.6	0.3	1.8	0.3	0.3	0.8	0	1.1	0	1	1	0	-35	0	0
5	0	52	60	167	21.5139	1	1.66833	0.85	4.81	0.87	0.36	139.577	83.6624	0	0.5	0	0.7	0	0.3	0	0	0.5	0.1	0.1	0.6	0	0.1	98	0	0	93	0.1	0.4	0.3	0.7	0.7	1.1	1.2	0.3	1.5	0	0.8	0	0	1	0	54	0	0
6	0	80	70	156	28.764	2	1.74165	1.05	3.79	1.07	0.56	126.951	72.8913	0	0.6	0	0.4	0	0	0.3	0.1	0.5	0.5	0	0	0.1	0.2	109	0	0	95	0.1	0.6	0.3	0.7	0.4	0.8	0.8	0.5	0.7	0.1	0.5	0	0	0	0	-5	0	0
7	0	81	85	175	27.7551	2	2.03272	0.97	3.54	0.81	0.46	88.8633	43.7165	0	0.8	0.2	0.5	0.2	0	0.2	0	0.2	0.5	0.2	0.2	0.2	0.2	100	0	0	100	0.1	0.4	0.2	1.3	0.6	0.9	0.7	0.7	0.8	0.5	0.7	0.2	0	0	0	5	0	0
8	1	60	90	179	28.089	2	2.11542	1.08	4.71	0.93	0.39	166.048	78.4943	0	0.8	0.4	0.3	0.1	0.4	0	0.2	0	0.6	0.3	0.2	0	0.1	110	0	0	119	0.1	0.3	0.4	1.4	0.5	0.9	0.6	0.7	0.5	0.4	0.5	0.2	0	0	0	33	0	0
10	1	72	102	170	35.2941	4	2.19469	1	5.1	0.99	0.39	186.659	85.0503	0	1.2	0.1	0.4	0	0.1	0.8	0	0.8	0.9	0.1	0.1	0.2	0.1	84	0	0	111	0.1	0.7	0.2	0.9	0.2	0.7	0.9	0.4	1.3	0.2	1.2	0.1	0	0	0	3	0	0
11	1	81	60	170	20.7612	1	1.68325	1.36	3.5	1.17	0.67	147.248	87.4786	0	0.6	0	0.1	0.2	0.1	0.6	0	0.3	0.6	0	0.1	0.3	0.1	70	0	0	92	0.3	0.5	0.8	1.4	0.7	0.7	0.4	0.4	0.3	0.2	0.1	0.1	0	0	0	-30	0	0
12	1	64	83	174	27.4145	2	2.00291	0.81	4.8	0.94	0.39	142.288	71.0405	0	1	0.1	1.2	0	0.2	0.2	0	1.2	0.6	0.1	0.6	0	0.2	106	1	0	110	0.3	0.7	0.6	0.8	1.3	1	2.6	0.6	2.3	0.3	1.6	0.1	1	0	0	33	0	0
13	0	58	70	168	24.8016	1	1.80739	0.93	4.86	0.83	0.34	146.371	80.9844	0	0.7	0.2	0.5	0.1	0.1	0.4	0.2	0	0.5	0.2	0.3	0.1	0.1	91	0	0	95	0.1	0.7	1	1.4	0.8	0.7	0.5	0.2	0.4	0.2	0.4	0	0	0	0	26	0	0
14	1	59	76	188	21.5029	1	1.99221	0.91	4.5	0.95	0.42	138.723	69.6329	0	0.1	0.1	1.4	0	1.4	0	0	0.7	0	0.7	1.4	0	0.1	107	0	0	112	0.1	0.7	0.2	1.4	0.6	1.3	0.7	1	0.8	0.6	0.8	0.1	0	0	0	90	0	0
15	1	73	62	162	23.6244	1	1.67033	0.96	4.7	0.97	0.41	156.592	93.749	0	0.7	0	0.3	0.2	0.1	0.4	0	0.5	0.5	0	0.1	0.2	0.1	109	0	1	68	0.1	0.6	0.4	1.4	0.8	0.8	1.6	0.2	1	0.2	0.6	0.1	0	0	0	-20	0	3
16	1	85	68	158	27.2392	2	1.72755	0.76	4.7	1.15	0.49	154.404	89.3772	0	0.4	0	0.4	0	0.2	0.3	0	0.4	0.3	0	0.2	0.1	0.2	93	1	0	97	0.1	0.7	0.1	1.1	0.2	1.1	0.3	0.3	1	0.1	0.9	0	0	0	0	15	0	0
17	1	64	77	172	26.0276	2	1.91804	1.11	4.8	0.99	0.41	181.806	94.7873	0	0.3	0.2	0.6	0	0.5	0	0.1	0	0.2	0.2	0.5	0	0.1	121	0	0	108	1	4	0.4	1	0.7	1.2	1.1	0.9	1.1	0.6	0.9	0.2	0	0	0	73	3	0
18	0	72	49	160	19.1406	1	1.47573	0.83	4.2	0.85	0.4	108.001	73.1851	0	0.5	0	0.6	0	0.1	0	0.1	0.6	0.2	0.1	0.4	0	0.1	68	1	0	90	0.1	0.6	0.3	0.9	0.4	0.9	1.4	0.3	1.9	0.1	1.6	0	0	0	0	40	0	0
19	0	39	66	165	24.2424	1	1.73925	0.93	4	0.74	0.37	98.9117	56.8702	0	0.5	0.1	0.5	0	0.5	0	0.1	0.5	0.2	0.3	0.5	0	0.2	97	1	0	88	0.1	0.5	0.2	0.8	0.2	0.5	0.6	0.1	0.8	0.1	0.8	0	0	0	0	54	0	0
20	1	85	68	165	24.977	1	1.76541	1.1	4.3	1	0.47	152.453	86.3558	0	0.9	0	1.1	0	0.3	0	0.1	0.9	0.4	0.2	0.7	0	0.1	112	0	0	97	0.1	0.9	0.2	0.7	0.6	0.4	1.6	0.1	1.7	0	1.6	0	0	0	0	45	0	0
21	1	85	65	165	23.8751	1	1.72603	1.1	4.3	1	0.47	152.453	88.3261	0	0.9	0	1	0	0.4	0	0.1	0.9	0.5	0.2	0.6	0	0.1	105	0	0	83	0.1	0.9	0.2	0.7	0.6	0.5	1.5	0.2	1.7	0	1.6	0	0	0	0	45	0	0
22	1	71	67	169	23.4586	1	1.77349	1.41	3.7	1.4	0.76	187.9	105.949	0	1.4	0	0.9	0	0	0.7	0	1.1	1.1	0	0.2	0.4	0.2	124	0	1	93	0	1.4	0.2	1.5	0.3	1.1	1.1	0.8	1.9	0.3	1.9	0.1	0	0	0	-5	0	3
23	0	46	45	155	18.7305	1	1.39194	0.61	3.78	0.78	0.41	70.5355	50.6742	0	0.3	0.1	0.6	0.4	0.3	0.3	0.2	0	0.1	0	0.4	0.3	0.1	97	0	0	97	0.1	0.7	0.1	1.2	0.6	1.1	1.2	0.5	1.1	0.2	1	0.1	0	0	0	49	0	0
24	1	61	73	170	25.2595	2	1.85667	0.94	4.95	0.71	0.29	138.785	74.7493	0	0.5	0.5	0.4	0.2	0.4	0	0.3	0	0.3	0.4	0.2	0	0.1	110	1	0	101	0.1	0	0.3	1.5	0.5	1.2	0.9	0.5	0.9	0.3	0.7	0.1	0	0	0	100	0	0
25	1	53	74	175	24.1633	1	1.89663	0.88	5.07	0.92	0.36	161.84	85.3299	0	0.9	0.5	0.7	0	0.7	0	0.2	0	0.7	0.6	0.7	0	0.1	40	0	0	103	0.2	0.2	0.9	0.9	0.9	0.8	0.8	0.5	0.7	0.2	0.6	0	0	0	0	78	0	0
26	0	92	58	160	22.6562	1	1.60555	0.77	4.4	0.82	0.37	108.441	67.5415	0	0.5	0	0.6	0	0.1	0.2	0	0.5	0.3	0	0.3	0	0.1	83	0	0	109	0.1	0.6	0.2	0.7	0.7	1.4	1.8	0.3	1.2	0.1	1	0	0	0	0	27	0	0
27	0	71	59	166	21.4109	1	1.64941	0.77	4.07	0.74	0.36	88.9591	53.9339	0	0.4	0	0.7	0.1	0.3	0.1	0	0.5	0.2	0	0.5	0	0.1	110	0	0	106	0.4	0.4	0.6	0.6	0.7	0.4	1.3	0.3	1.1	0.1	0.8	0	0	0	0	49	0	0
29	1	62	87	173	29.0688	2	2.04471	1.04	5.12	1.04	0.41	199.372	97.5065	0	1.1	0.2	0.5	0.1	0.2	0	0.1	0	0.8	0.2	0.1	0	0.1	120	0	0	107	0.1	0.7	0.5	2	0.9	1.7	0.9	0.9	0.9	0.4	0.6	0.2	0	0	0	11	0	0
31	0	52	64	156	26.2985	2	1.66533	0.74	4.38	0.86	0.39	108.509	65.1576	0	0.7	0.1	0.4	0.1	0.1	0.3	0.1	0	0.5	0.1	0.1	0	0.1	83	0	0	105	0.1	0.4	0.3	0.4	0.7	0.3	1.2	0.2	0.9	0.1	0.7	0	0	0	0	9	0	0
32	1	36	100	183	29.8606	2	2.25462	0.99	4.96	0.9	0.36	166.396	73.8021	0	1.2	0.1	0.5	0.4	0.3	1.2	0.3	0	1.1	0.1	0.2	0.7	0.1	104	0	0	115	0.2	0.6	0.4	1.1	0.6	0.9	0.9	0.6	0.8	0.4	0.6	0.2	0	0	0	-32	0	0
34	1	67	60	153	25.6312	2	1.59687	1.01	4	1.04	0.52	131.59	82.4049	0	0.7	0	0.8	0.1	0.1	0.1	0	0.7	0.4	0	0.4	0.1	0.2	101	0	0	92	0.1	0.5	0.3	0.9	0.8	1	0.7	0.3	0.8	0.1	0.8	0.1	0	0	0	25	0	0
35	0	70	66	160	25.7812	2	1.7127	1.14	3.74	0.73	0.39	103.871	60.6476	0	0.6	0	0.3	0.2	0.2	0.6	0	0.5	0.6	0	0.2	0.4	0.1	92	0	0	93	0.2	0.5	0.4	0.9	0.5	0.8	0.4	0.6	0.5	0.4	0.3	0.2	0	0	0	-19	0	0
36	0	51	72	164	26.7698	2	1.81108	0.86	4.9	0.9	0.37	148.395	81.9374	0	1.1	0	0.6	0	0.1	0.6	0.1	0.9	0.9	0	0.1	0.1	0.1	80	0	0	98	0.3	1	0.5	1	0.4	0.5	0.8	0.2	0.8	0	0.7	0	0	0	0	-2	0	0
37	1	79	100	188	28.2933	2	2.28522	1.26	4.28	1.2	0.56	190.012	83.1481	0	1.1	0	0.7	0	0.1	0.5	0	0.9	0.7	0	0.3	0	0.1	103	1	0	85	0.1	0.6	0.7	0.4	1.4	0.2	1.9	0	1.7	0	1.1	0	0	0	0	10	0	0
38	0	59	53	154	22.3478	1	1.50573	0.8	4.93	0.8	0.32	132.473	87.979	0	0.5	0	0.3	0	0	0.2	0	0.3	0.4	0	0.2	0	0.1	86	1	1	108	0	1.1	0.2	1.8	0.2	1.4	0.2	0.6	0.4	0	0.6	0	0	1	1	5	0	3
39	1	57	80	172	27.0416	2	1.95505	1.06	4.96	0.97	0.39	183.13	93.6702	0	1.1	0.1	1.2	0	0.1	0.3	0	1.1	0.6	0.1	0.6	0	0.2	120	1	0	105	0.2	0.7	0.6	0.8	1.3	1	2.6	0.6	2.3	0.2	1.6	0.1	0	0	0	33	0	0
40	1	67	91	184	26.8785	2	2.15664	1.18	4.43	1.07	0.48	176.27	81.7335	0	0.1	0	0.6	0	0.1	0.5	0	0.8	0.7	0	0.1	0.1	0.1	102	0	0	88	0.2	0.6	0.5	0.2	0.9	0.3	0.9	0.1	0.7	0	0.7	0	0	0	0	0	0	0
41	1	79	80	180	24.6914	1	2	1.01	5.6	1	0.36	221.058	110.529	0	0.7	0	0.3	0.1	0.1	0.5	0	0.5	0.5	0	0.1	0.2	0.1	67	0	0	111	0.1	0.6	0.7	1.1	0.8	1	0.7	0.6	0.6	0.4	0.6	0.2	0	0	0	-10	0	0
42	0	78	78	165	28.6501	2	1.89077	1.1	4.1	1	0.49	141.446	74.8087	0	1.2	0	0.7	0.2	0.1	0.9	0	0.1	1.1	0	0.1	0.4	0.1	119	1	0	77	0.2	0.8	0.3	0.2	0.8	0.2	1.3	0.2	1.3	0.1	0.9	0	0	0	0	-15	0	0
43	1	85	100	165	36.7309	4	2.14087	1.17	4.93	1.34	0.54	243.45	113.715	0	0.5	0	0.6	0	0.2	0	0	0.5	0.3	0.1	0.4	0	0.1	125	0	0	90	0.3	1	0.7	1	0.8	0.6	1.3	0	1.1	0	0.9	0	0	0	0	40	0	0
44	0	77	67	153	28.6215	2	1.68745	1.04	3.97	1.12	0.56	140.089	83.0177	0	1.6	0.2	0.3	0	0.2	1.2	0.1	0.9	1.3	2	0.1	0.4	0.1	74	0	0	94	0.1	0.2	0.1	0.6	0.1	0.4	0.1	0.2	0.1	0.2	0.3	0	0	1	0	-10	3	0
45	0	82	43	155	17.898	0	1.36066	1.03	2.96	1.13	0.76	90.591	66.5788	0	0.4	0	1	0	0.7	0	0	0.6	0.2	0.1	0.7	0	0.1	70	0	0	82	0.1	0.7	0.4	1.1	0.7	0.9	1.9	0.3	1.9	0	1.4	0	0	0	0	60	0	0
46	1	82	80	174	26.4236	2	1.96638	1.1	3.9	1.04	0.53	134.476	68.3875	0	0.5	0.2	0.2	0.1	0.2	0	0.2	0	0.4	0.2	0.2	0.1	0.1	125	0	0	111	0.2	0.1	0.7	0.4	1	0.6	1.2	0.6	1.1	0.4	0.7	0.2	0	0	0	2	0	0
47	0	81	78	162	29.7211	2	1.8735	1.07	3.95	1.09	0.55	139.002	74.1936	0	1	0	0.7	0	0.1	0.4	0	0.9	0.7	0	0.2	0	0.1	98	0	0	85	0.2	0.9	0.7	1	1.5	0.8	1.3	0.4	1	0.1	0.7	0	0	0	0	15	0	0
48	1	75	73	175	23.8367	1	1.88378	0.94	3.55	1.02	0.57	102.457	54.3891	0	1	0	1.2	0	0.4	0	0	1	0.4	0	0.8	0	0.2	94	0	0	111	0	1.1	1.3	1.2	1.7	0.6	2.3	0.1	0.2	0	1.6	0	0	0	0	45	0	0
49	0	81	100	180	30.8642	3	2.23607	1.31	3.55	1.35	0.76	162.526	72.684	0	0.8	0	0.3	0	0.2	0.8	0	0.5	0.9	0	0.2	0.4	0.1	138	0	0	108	0.2	0.6	0.2	0.2	0.5	0.2	0.3	0.3	0.3	0.2	0.2	0.1	0	0	0	-15	0	0
50	1	82	78	170	26.9896	2	1.9192	0.89	5.87	0.89	0.3	204.701	106.66	0	1.1	0	0.4	0.1	0.1	0.6	0	0.7	0.8	0	0.1	0.2	0.1	113	0	0	99	0.2	1.5	0.3	1.2	0.4	0.6	1.2	0.3	1.2	0.1	0.9	0	0	1	1	-5	0	0
51	0	69	83	152	35.9245	4	1.87202	0.97	3.88	1.14	0.59	130.82	69.8819	0	0.8	0	1	0.1	0.1	0.6	0	1	0.5	0	0.5	0.2	0.1	81	0	0	90	0.2	0.8	0.4	0.9	0.5	1.1	0.9	0.8	0.8	0.3	0.8	0.1	0	0	0	15	0	0
52	1	80	68	167	24.3824	1	1.77608	1.28	4.25	1.23	0.58	193.648	109.031	0	1.1	0.3	0.8	0.2	0.6	0.1	0.2	0	0.7	0.4	0.4	0.2	0.1	100	1	0	105	0.1	0.6	1.3	1.9	1.9	1.2	2.1	0.7	1.2	0.2	0.8	0.1	0	0	0	25	0	0
53	0	76	46	152	19.91	1	1.39364	1	3.71	0.84	0.45	100.247	71.9319	0	0.4	0.1	0.9	0	0.8	0	0	0.6	0.3	0.4	0.8	0	0.1	104	0	0	86	0.1	0.3	0.3	0.4	0.7	0.6	0.9	0.2	1	0.1	0.9	0.1	0	0	0	60	0	0
54	0	76	48	160	18.75	1	1.46059	1.09	3.67	1.11	0.6	127.655	87.3992	0	1.3	0	0.6	0.1	0.1	0.9	0	0.9	1.1	0	0.1	0.4	0.2	112	1	0	99	0.1	0.5	0.5	0.6	0.6	0.7	0.6	0.4	0.7	0.3	0.7	0.1	0	0	0	-15	0	0
55	1	70	97	183	28.9647	2	2.22055	1.31	4.42	1.29	0.58	216.59	97.539	0	0.6	0	0.6	0	0.1	0	0	0.6	0.3	0.1	0.4	0	0.2	120	1	0	93	0.1	1.8	0.2	1.8	0.3	0.8	0.8	0.4	1	0.1	1.2	0	0	0	0	40	0	0
56	1	53	80	172	27.0416	2	1.95505	1.26	3.89	1.39	0.71	184.257	94.2465	0	1.2	0.1	0.8	0.1	0.1	0.5	0.1	0	0.8	0.1	0.3	0.1	0.1	108	0	0	93	0.3	1	1.1	2.1	1.2	1.2	2	0.9	2.2	0.5	1.7	0.2	0	0	0	15	0	0
57	1	70	84	174	27.7447	2	2.01494	1.5	3.77	1.36	0.72	198.49	98.5089	0	1.2	0.5	1	0	0.7	0	0.2	0	0.7	0.6	0.6	0	0.2	130	0	0	113	0.3	0.1	1.7	0.8	1.8	0.4	2.1	0.4	1.8	0.3	1.3	0.2	0	0	0	25	0	0
58	0	75	106	162	40.3902	5	2.18403	0.98	4.5	0.99	0.44	150.022	68.6904	0	1.4	0	0.6	0	0.1	1	0	0.8	1.1	0	0.1	0.3	0.1	101	0	0	97	0.2	0.8	0.3	0.5	0.4	0.7	0.3	0.4	0.8	0.4	1.4	0.4	0	1	0	-3	0	0
59	1	38	72	175	23.5102	1	1.87083	1.11	4.26	1.04	0.49	155.306	83.0146	0	0.2	0.1	1.7	0.2	1.6	0.1	0.2	0	0.1	0.7	1.6	0.2	0.1	109	0	0	96	0.1	0.7	0.3	1.1	0.6	0.8	0.9	0.4	0.9	0.3	1.2	0.1	0	0	0	90	0	0
60	1	84	90	172	30.4218	3	2.07364	1.08	5.42	1.02	0.38	221.844	106.982	0	0.4	0	0.3	0	0.1	0	0.1	0.2	0.2	0	0.1	0	0.1	89	0	0	119	0.1	0.5	0.8	1	1.1	0.7	1.1	0.5	0.9	0.3	0.6	0.1	0	0	0	28	0	0
62	0	86	79	155	32.8824	3	1.84429	1.1	2.9	1.1	0.76	90.5732	49.1102	0	1.2	0	0.6	0.2	0.1	1.2	0.1	0.7	1.1	0	0.2	0.6	0.1	100	0	0	95	0.1	0.6	1	0.2	1.8	0.1	1.3	0.1	0.9	0	0.6	0	0	0	0	-20	0	0
63	1	69	70	160	27.3438	2	1.76383	1.15	4.44	0.95	0.43	160.51	91.0006	0	0.5	0.3	0.4	0.1	0.3	0	0.2	0	0.3	0.3	0.2	0	0.1	106	0	0	84	0	0.3	0.2	0.3	0.5	0.7	0.9	0.5	0.9	0.3	0.6	0.1	0	0	0	55	0	0
64	1	43	76	172	25.6896	2	1.90555	0.93	4.63	0.93	0.4	145.356	76.2804	0	1	0	1.1	0	0.4	0	0	0.1	0.6	0	0.6	0	0.2	112	1	0	69	0.3	1.6	0.6	2	0.7	0.9	0.9	0.1	1.2	0	1.2	0	0	0	0	39	0	0
65	0	75	75	159	29.6665	2	1.82003	0.97	4.37	1.01	0.46	144.098	79.1734	0	1.3	0	0.9	0	0	0.6	0	1	1	0	0.3	0	0.2	104	1	0	91	0.2	1.3	0.6	0.9	0.5	0.6	0.5	0.1	0.7	0	0.7	0	0	0	0	11	0	0
66	0	75	54	150	24	1	1.5	1.1	3.47	1.02	0.59	111.068	74.0452	0	0.6	0	0.8	0.1	0.4	0.2	0	0.7	0.7	0	0.5	0.1	0.1	87	1	0	85	0.1	0.7	0.4	0.6	0.5	0.6	0.5	0.2	0.8	0	0.6	0	0	0	0	38	0	0
67	1	49	78	176	25.1808	2	1.95278	1.12	4.12	0.85	0.41	130.235	66.6921	0	0.8	0.1	0.8	0.2	0.1	0.2	0.2	0	0.5	0	0.4	0.1	0.1	108	0	0	82	0.6	0.9	1.3	1.3	1.1	0.9	1.1	0.4	1.3	0.3	1.3	0.1	0	0	0	20	0	0
68	0	82	60	158	24.0346	1	1.62275	1.25	3.77	1.16	0.62	152.295	93.8494	0	0.5	0	1.3	0	1	0	0.1	0.9	0.1	0.3	1.1	0	0.1	116	0	0	89	0.1	0.8	0.3	1.2	0.5	1.4	0.8	1.1	2	0.6	2.2	0.1	0	0	0	70	0	0
69	1	78	80	169	28.0102	2	1.93793	1.1	4.61	0.85	0.37	153.86	79.3943	0	1.2	0	0.5	0	0.1	0.7	0	0.8	0.9	0.1	0.1	0.1	0.1	120	1	0	116	0.1	0.7	0.1	0.9	0.4	1	0.9	0.6	0.9	0.1	0.8	0	0	0	0	0	0	0
70	1	83	43	168	15.2353	0	1.41657	1.18	2.74	1.08	0.79	87.3843	61.6873	0	0.4	0	0.4	0	0.1	0.2	0.1	0.3	0.3	0	0.2	0	0.2	75	0	0	82	0.1	1.1	0.2	1.4	0.2	1.7	0.4	0.6	0.6	0	0.5	0	0	1	0	20	0	0
71	1	36	80	163	30.1103	3	1.90321	0.83	4.64	0.88	0.38	130.416	68.5243	0	0.8	0	0.9	0	0.3	0	0	0.8	0.5	0	0.6	0	0.1	90	0	0	111	0.4	1.1	0.8	1.4	1.1	1.4	1.4	0.7	1.4	0	1.2	0	0	1	0	-41	0	0
72	0	88	62	150	27.5556	2	1.60728	0.98	4.27	0.68	0.32	109.219	67.9532	0	1	0	0.3	0.4	0.1	0.9	0.1	0	0.8	0	0.1	0.4	0.2	121	0	0	96	0.1	0.5	0.1	0.3	0.4	0.7	2.6	0.5	2.8	0.4	1.5	0.3	0	0	0	-33	0	0
73	1	74	110	176	35.5114	4	2.319	0.94	4.4	0.9	0.41	131.778	56.8251	0	0.4	0	0.4	0.2	0	0.2	0.1	0	0.2	0	0.2	0.2	0	0	0	0	109	0	0.5	0.3	0.5	0.7	0.6	1	0.4	0.5	1	0.7	0.1	0	0	0	3	0	0
74	1	36	88	173	29.4029	2	2.05643	0.84	4.6	0.98	0.43	139.671	67.9191	0	1.3	0.1	0.7	0.1	0.1	0.6	0.1	0	1.1	0.1	0	0.3	0.2	105	0	0	87	0.2	1	0.6	1	0.6	1	1.2	0.4	1.2	0.2	1	0	0	0	0	-10	0	0
75	0	71	64	164	23.7954	1	1.7075	0.78	4.93	0.82	0.33	132.473	77.5828	0	0.7	0	0.7	0	0.2	0	0	0.7	0.3	0.2	0.4	0	0.1	115	0	0	98	0.2	0.6	0.4	0.8	0.4	0.6	1.2	0.3	1.4	0.1	1.1	0	0	0	0	45	0	0
76	1	69	110	190	30.4709	3	2.40947	1.08	5.79	1.18	0.41	273.025	113.313	0	0.5	0	0.2	0.6	0.2	0.9	0.2	0	0.6	0	0.2	0.7	0.1	113	0	0	109	0.2	0.4	0.5	0.6	0.6	1	0.8	1	0.7	0.8	0.6	0.6	0	0	0	-52	0	0
77	0	84	80	160	31.25	3	1.88562	0.91	3.63	1.03	0.57	104.48	55.4087	0	0.8	0	0.7	0	0.1	0.3	0	0.6	0.4	0	0.3	0.1	0.2	95	1	0	86	0.2	1	0.9	1.7	1	1.4	1.1	0.8	1.1	0.3	0.9	0.1	0	0	0	8	0	0
78	0	69	61	157	24.7475	1	1.63104	0.89	4.52	0.93	0.41	135.695	83.1955	0	0.8	0	0.8	0	0.3	0	0	0.8	0.4	0	0.5	0	0.1	71	0	0	98	0.1	0.7	0.6	1.3	0.8	0.4	1.2	0.2	1	0.1	0.8	0	0	0	0	41	0	0
79	0	78	78	178	24.6181	1	1.96384	0.79	4.9	0.83	0.34	133.219	67.8359	0	0.8	0.1	0.7	0	0.2	0	0.1	0.8	0.6	0.1	0.2	0	0.1	113	0	0	114	0.1	0.6	0.2	1.1	1.5	0.7	1.6	0.3	1.3	0.1	0.9	0	1	0	0	30	0	0
80	1	71	65	162	24.7676	1	1.71026	1.09	5.27	0.86	0.33	191.862	112.183	0	0.6	0.1	0.3	0.1	0.1	0	0.1	0.4	0.5	0.1	0.1	0	0.1	92	1	0	92	0.1	0.5	0.1	0.5	0.4	0.6	1.5	0.2	1.8	0.3	1.1	0.2	0	0	0	-5	0	0
81	0	71	58	160	22.6562	1	1.60555	0.83	4.31	0.84	0.39	111.808	69.6384	0	0.7	0	0.4	0.5	0.5	0.8	0.1	0	0.8	0	0.5	0.7	0.2	102	0	0	89	0.1	0.7	0.5	0.4	0.5	0.6	1.2	0.3	1.3	0	1.1	0	0	0	0	-47	0	0
82	0	37	60	160	23.4375	1	1.63299	0.8	4.92	0.76	0.31	127.797	78.2594	0	0.2	0.1	0.8	0	0.8	0	0	0.4	0.1	0.5	0.8	0	0.1	72	0	0	76	0.1	0.3	0.4	0.5	0.6	0	1	0	1.1	0	1	0	0	0	0	87	0	0
83	0	88	62	150	27.5556	2	1.60728	0.85	4.92	0.9	0.37	148.3	92.2681	0	0.4	0.1	0.2	0.2	0	0.2	0.1	0	0.3	0	0.1	0.2	0.1	91	0	0	103	0.2	0	0.2	0.1	0.7	0.4	0.6	0.2	0.3	0.1	0.3	0	1	0	0	-50	0	0
84	0	80	70	159	27.6888	2	1.75831	0.96	3.52	1.2	0.68	116.677	66.3571	0	1	0	0.3	0.3	0.1	0.9	0	0.6	0.9	0	0.1	0.5	0.1	101	1	0	90	0.1	0.9	0.3	0.9	0.3	1.2	0.5	0.8	0.7	0.3	0.6	0.2	0	0	0	-34	0	0
85	1	65	88	178	27.7743	2	2.08593	1.01	4.85	1.14	0.47	190.957	91.5453	0	0.9	0.1	0.5	0.2	0.1	0.4	0.1	0	0.6	0	0.1	0.2	0.1	113	1	1	108	0.1	0.6	0.7	1.2	1.3	1.2	2.2	1	1.6	0.4	1	0	1	0	0	-13	0	3
86	1	57	80	167	28.6851	2	1.92642	0.96	4.5	1.42	0.63	195.633	101.552	0	1	0.3	0.8	0	0.5	0	0.1	0	0.6	0.4	0.5	0	0.1	126	1	0	84	0.1	0.4	0.5	0.5	1.1	0.7	1.8	0.6	2	0.4	1.5	0.3	0	0	1	40	0	0
87	1	73	68	168	24.093	1	1.78139	0.86	4.87	0.97	0.4	154.637	86.8071	0	0.5	0.1	0.5	0	0.2	0	0	0.5	0.3	0.1	0.3	0	0.1	121	0	0	94	0.1	0.3	0.6	0.7	1	0.6	1.1	0.3	0.9	0.2	0.7	0.1	0	0	0	37	0	0
88	0	79	67	163	25.2174	2	1.74173	0.98	4.2	0.84	0.4	120.373	69.1114	0	1.3	0	0.6	0	0.1	0.8	0	0.9	0.9	0	0.1	0.2	0.1	102	1	0	98	0.1	0.9	0.3	0.3	0.4	0.3	1	0.1	1.3	0	1.1	0	0	0	0	-2	0	0
89	0	77	54	155	22.4766	1	1.5248	0.82	4.09	0.83	0.41	100.923	66.1877	0	0.6	0.1	0.7	0.5	0.2	0.6	0.3	0	0.6	0	0.4	0.5	0.2	100	1	0	78	0.1	0.4	0.9	1.1	0.9	1.2	1.2	1	1.5	0.9	1.4	0.7	0	0	0	-11	0	0
90	0	66	55	154	23.1911	1	1.53388	1.12	3.85	1.12	0.58	141.04	91.95	0	0.6	0.1	0.4	0.1	0	0.3	0	0.5	0.4	0	0.2	0	0.1	63	0	0	95	0.1	0.3	0.3	0.8	0.5	0.4	0.5	0.2	0.3	0.1	0.4	0	1	0	0	15	0	0
91	0	78	87	158	34.8502	3	1.95406	0.82	4.54	0.95	0.42	131.675	67.3854	0	0.7	0.1	0.5	0.1	0.1	0.2	0.1	0.5	0.4	0	0.2	0.1	0.2	125	0	0	99	0.1	0.6	0.1	0.5	0.2	0.5	0.6	0.4	0.7	0.3	0.8	0.2	0	0	0	19	0	0
92	0	37	74	168	26.2188	2	1.85831	0.78	4.78	0.84	0.35	127.736	68.7375	0	0.4	0.4	0.9	0	0.9	0	0.1	0	0.1	0.6	0.9	0	0.1	90	1	0	99	0.1	0.6	0.3	1.2	0.2	0.4	0.3	0.2	0.9	0.1	1	0.1	0	0	0	92	0	0
93	0	80	65	162	24.7676	1	1.71026	1.08	3.32	1.15	0.69	112.286	65.6544	0	0.9	0	0.7	0	0.2	0	0.1	0.8	0.5	0	0.4	0	0.1	116	1	0	80	0.3	0.6	1.2	1.2	0.7	0.1	0.5	0	0.5	0	0.4	0	0	0	0	30	0	0
94	0	68	61	160	23.8281	1	1.64655	1.11	3.8	1.08	0.57	133.76	81.2368	0	0.3	0	0.9	0.1	0.7	0.3	0.1	0	0.2	0	0.8	0.2	0.1	90	0	0	86	0.1	0.5	0.2	0.3	0.6	0.3	0.8	0.2	0.6	0	0.5	0	0	0	0	70	0	0
95	1	78	107	165	39.3021	4	2.21454	0.75	5.38	0.92	0.34	162.474	73.3673	0	0.8	0	0.2	0	0.1	0.5	0.1	0.4	0.6	0	0.1	0.1	0.1	117	0	0	93	0	0.6	0.1	0.7	0.4	0.6	0.6	0.3	0.5	0.1	0.4	0	0	0	0	-9	0	0
96	1	69	88	170	30.4498	3	2.03852	1.47	4.25	1.38	0.65	234.412	114.991	0	0.5	0	0.4	0	0.1	0	0	0.4	0.3	0	0.3	0	0.1	125	0	0	117	0.3	0.8	1.1	1.5	1.1	1.4	0.9	0.9	0.5	0.2	0.4	0	0	0	0	25	0	0
97	0	80	60	152	25.9695	2	1.59164	0.91	3.68	0.94	0.51	99.7371	62.6629	0	0.9	0.2	0.3	0.2	0.1	0.7	0.1	0	0.8	0.1	0.1	0.2	0.2	121	0	0	103	0.1	0.2	0.6	1.2	0.6	0.7	0.5	0.5	0.3	0.2	0.4	0.2	0	0	0	-25	0	0
98	0	68	54	160	21.0938	1	1.54919	1.17	3.46	1.16	0.67	127.63	82.3848	0	0.7	0.3	1	0	1	0	0.1	0.8	0.4	0.5	1	0	0	0	0	0	99	0.1	0.8	0.6	2.2	0.9	1	1.8	0	1.5	0	1.5	0	1	1	0	65	0	0
99	0	70	50	160	19.5312	1	1.49071	0.96	3.14	1.06	0.68	89.0481	59.7353	0	1.5	0	0.8	0.1	0.1	0.8	0	1.1	1.1	0	0.2	0.5	0.1	109	0	0	84	0.2	1	0.5	1.1	0.6	1	0.8	0.7	0.7	0.6	0.7	0.4	0	0	0	-5	0	0
100	0	51	61	162	23.2434	1	1.6568	0.98	4.21	0.82	0.39	119.029	71.8423	0	0.5	0	0.7	0.3	0.2	0.4	0.1	0	0.3	0	0.5	0.4	0.1	106	0	0	7	0.2	0.7	0.4	0.7	0.5	0.8	0.8	0.5	0.8	0.2	0.8	0.1	0	1	1	110	0	0
101	0	69	51	159	20.1733	1	1.50083	1.03	4.11	0.9	0.44	126.067	83.9977	0	0.5	0	0.4	0.2	0.1	0.4	0.1	0	0.4	0	0.2	0.3	0.1	98	0	0	111	0	0.5	0.2	0.5	0.7	0.8	0.7	0.6	0.7	0.3	0.7	0.2	0	0	0	-23	0	0
102	0	84	45	150	20	1	1.36931	1.21	2.92	0.83	0.57	81.3087	59.3795	0	0.3	0.1	0.4	0.2	0.1	0.3	0.1	0.3	0.4	0	0.3	0.2	0.1	100	0	0	78	0.9	0.4	0.9	0.9	1.4	0.6	0.7	0.4	0.5	0.3	0.4	0.2	0	0	0	0	0	0
103	1	36	115	178	36.2959	4	2.38456	1.47	4.05	1.39	0.69	219.739	92.1508	0	0.4	0.2	0.4	0	0.3	0	0.1	0.4	0.4	0.2	0.2	0	0.1	111	0	0	80	0.2	0.1	0.6	0.8	0.7	0.8	0.9	0.6	0.8	0.1	0.5	0	0	0	0	40	0	0
104	1	70	69	166	25.0399	2	1.78372	1.54	4.1	1.05	0.51	192.273	107.793	0	1.1	0	0.5	0	0.1	0.9	0	0.8	1.2	0	0.1	0.5	0.1	107	1	1	85	0.3	1.3	1	1.2	0.9	0.8	0.9	0.7	1.4	0.2	1.4	0	0	0	0	-12	0	3
105	0	91	65	158	26.0375	2	1.68902	1.51	2.36	1.71	1.45	134.116	79.4046	0	0.5	0	0.6	0.1	0.2	0.3	0	0.6	0.4	0	0.4	0.2	0.1	83	0	0	74	0.1	0.6	0	0.7	0.1	0.8	0.5	0.6	0.6	0.4	0.5	0.1	0	0	0	30	0	0
106	0	68	78	161	30.0914	3	1.86771	1.11	4.55	0.95	0.42	162.413	86.9587	0	0.8	0	0.5	0	0	0.3	0	0.6	0.5	0	0.2	0	0.1	95	0	0	86	0.1	0.8	0.2	0.9	0.3	1	1.1	0.5	1.2	0.1	1.2	0	0	0	0	9	0	0
107	1	53	67	167	24.0238	1	1.76297	1.33	3.8	1.23	0.65	168.886	95.7962	0	0.5	0.6	0.6	0	1.1	0	0.1	0	0.3	0.8	0.8	0	0.1	99	1	0	109	0.2	1	1	2.6	1.1	2	0.9	1.2	1.1	0.8	1	0.4	0	1	0	95	0	0
108	0	81	67	160	26.1719	2	1.72562	0.93	4.88	0.93	0.38	158.552	91.8812	0	1.1	0	0.4	0.1	0.1	0.8	0	0.7	1.1	0	0.1	0.4	0.1	99	1	0	106	0.1	1.4	0.2	2.1	0.2	2.1	0.5	1.4	0.8	0.7	0.7	0.2	0	0	0	-20	0	0
109	1	70	103	186	29.7722	2	2.30687	1.06	3.87	0.85	0.44	112.936	48.9561	0	0.8	0	0.6	0	0.1	0.2	0.1	0.7	0.5	0	0.3	0	0.1	72	0	0	90	0.2	0.4	0.4	0	0.9	0	1.2	0	0.9	0	0.6	0	1	0	0	16	0	0
110	1	70	94	179	29.3374	2	2.16192	1.26	4.25	1.26	0.59	194.79	90.1008	0	0.9	0	0.4	0	0.1	0.5	0	0.6	0.7	0	0	0.1	0.1	115	0	0	80	0.1	0.7	0.5	0.6	0.9	0.3	0.7	0.1	0.6	0	0.5	0	0	0	0	-6	0	0
111	1	64	90	176	29.0548	2	2.09762	1.16	4.73	1.3	0.55	221.704	105.693	0	1.2	0	0.6	0.2	0	0.8	0	0.9	1	0	0.1	0.3	0.1	119	0	0	97	0.2	1.7	0.2	1.9	0.2	1.8	0.4	1.3	1.6	0.5	1.2	0	0	0	0	-12	0	0
113	1	58	73	177	23.3011	1	1.89451	0.76	4.6	0.77	0.33	111.164	58.6768	0	0.7	0.1	0.8	0	0.1	0	0.1	0.8	0.4	0.1	0.4	0	0.1	120	0	0	92	0.1	0.9	0.2	0.7	0.7	0.8	1	0.7	2	0.3	1.7	0.1	0	0	0	42	0	0
114	0	53	62	155	25.8065	2	1.63384	0.93	4.79	0.93	0.39	153.735	94.094	0	0.8	0	0.9	0	0.2	0	0	0.9	0.4	0	0.5	0	0.1	76	0	0	106	0.2	1	0.5	1	1	0.4	1.8	0	1.4	0	1	0	0	0	0	40	0	0
116	1	53	90	164	33.4622	3	2.02485	0.98	4.18	1.51	0.72	186.623	92.1665	0	1	0.3	0.6	0.2	0.1	0	0.3	0	0.6	0.2	0.1	0.2	0.1	104	0	0	103	0.1	2.1	0.8	3	1.3	2.2	1.2	1.2	0.8	0.3	0.5	0	0	1	0	-5	3	0
118	1	42	90	175	29.3878	2	2.09165	0.92	5.14	0.92	0.36	170.453	81.4922	0	0.2	0.1	0.1	0.7	0.7	0.6	0.4	0	0.2	0	0.8	0.6	0.2	94	0	0	90	0.2	0.1	0.8	1.1	1.1	1.3	1	0.6	0.7	0.2	0.6	0	0	0	0	15	0	0
119	1	71	81	171	27.7008	2	1.9615	0.8	4.69	0.93	0.4	134.824	68.7348	0	0.8	0.4	0.1	0.2	0.4	0	0.2	0	0.7	0.4	0.1	0	0.1	94	0	0	108	0.3	0.5	0.9	1.5	0.6	1.3	0.4	0.9	0.5	0.7	0.4	0.4	0	0	0	-46	0	0
120	1	71	73	175	23.8367	1	1.88378	1.25	4.82	1	0.41	201.355	106.889	0	0.8	0	0.7	0	0.5	0	0.1	0.6	0.6	0.3	0.5	0	0	0	0	0	113	0.1	1.1	0.5	1.1	1.8	0.4	1.3	0	0.8	0	0.7	0	1	1	1	29	0	0
121	0	38	66	170	22.8374	1	1.76541	0.75	4.9	1.01	0.41	148.395	84.057	0	0.7	0	1	0.1	0.3	0.1	0	0.9	0.3	0	0.6	0.1	0.1	113	0	0	91	0.1	0.7	0.3	0.7	0.5	0.3	1.2	0.1	1.1	0	0.8	0	0	0	0	37	0	0
122	1	70	95	181	28.9979	2	2.1855	0.98	4.53	0.87	0.38	139.222	63.7028	0	1.2	0.1	0.5	0	0.2	0.7	0.1	0.7	0.9	0.2	0.1	0.1	0.1	115	0	0	115	0.2	0.9	0.7	1	0.9	0.5	1	0.3	1	0.2	0.9	0.1	0	0	0	10	0	0
123	1	82	104	192	28.2118	2	2.35514	1.46	4.47	1.36	0.61	248.523	105.524	0	0.6	0	0.5	0	0.1	0.2	0	0.5	0.4	0.1	0.2	0	0	0	0	0	111	0.2	0.7	0.7	1.9	0.9	1.7	1	0.9	0.9	0.5	0.7	0.1	0	0	0	20	0	0
124	0	93	78	160	30.4688	3	1.8619	1.03	4.15	1.14	0.55	151.06	81.1323	0	0.9	0	0.5	0.2	0	0.6	0	0.6	0.6	0	0.2	0.4	0	0	0	0	100	0	0.8	0.1	1	0.1	1.3	0.6	1.1	1	1	1.2	0.2	0	0	0	-3	0	0
125	1	84	95	165	34.8944	3	2.08666	1.21	4.34	1.35	0.62	205.806	98.629	0	0.7	0.2	0.8	0	0.7	0	0	0.7	0.3	0.4	0.6	0	0.1	76	0	0	80	0.1	0.8	0.2	1.3	0.6	0.7	0.9	0.4	1.1	0.1	1	0	0	0	0	60	0	0
126	0	37	92	178	29.0367	2	2.13281	1.07	4.78	1.04	0.44	181.765	85.2231	0	0.9	0	0.8	0	0	0.2	0.1	0.8	0.6	0	0.3	0	0.1	117	0	0	108	0.3	0.9	0.5	1.2	0.6	0.9	0.8	0.4	0.9	0.2	0.9	0	1	1	0	17	0	0
127	0	66	61	167	21.8724	1	1.68218	0.96	4.07	0.98	0.48	125.12	74.3798	0	0.5	0.1	0.3	0.1	0.1	0.2	0.1	0	0.2	0.1	0.1	0.1	0.2	100	0	0	104	0.1	1.1	0.3	1.9	0.5	1.1	0.5	0.6	0.5	0.4	0.4	0	0	0	0	22	0	0
128	1	72	93	180	28.7037	2	2.15639	1.06	4.79	1.01	0.42	177.654	82.3851	0	0.7	0.1	0.2	0	0.1	0.5	0	0.4	0.6	0.1	0.1	0.2	0.2	102	1	0	116	0.1	0.4	0.2	0.6	0.7	0.4	0.6	0.3	0.6	0.2	0.5	0.1	0	0	0	-5	0	0
129	1	90	85	175	27.7551	2	2.03272	1.12	3.91	0.84	0.43	119.047	58.5655	0	0.9	0	1.2	0	0.3	0.2	0	1	0.4	0	0.8	0	0.1	86	0	0	82	0.1	0.7	0.8	0.6	0.9	0.5	0.4	0.3	0.8	0.1	0.5	0	0	0	0	35	0	0
130	0	39	61	157	24.7475	1	1.63104	0.79	4.25	0.76	0.36	98.9634	60.6752	0	0.6	0	0.8	0.1	0.2	0.3	0.1	0.6	0.3	0	0.5	0.2	0.1	117	0	0	90	0.1	0.7	0.3	1.1	0.7	0.6	0.8	0.4	0.8	0.1	0.7	0	0	0	0	20	0	0
131	1	72	80	167	28.6851	2	1.92642	0.96	5.26	0.92	0.35	182.26	94.6106	0	0.6	0.2	0.4	0	0.5	0	0.1	0	0.4	0.4	0.4	0	0.1	118	0	0	114	0.1	0.3	0.2	0.4	0.2	0.4	0.3	0.3	0.6	0.2	0.6	0.1	0	0	0	56	0	0
132	1	40	90	186	26.0146	2	2.15639	1.1	4.59	1.22	0.53	194.552	90.2214	0	0.7	0.1	1.1	0.2	0.4	0.1	0.1	0.9	0.3	0.2	0.7	0.1	0.1	110	0	0	119	0.3	1	0.3	1.2	0.6	1.5	1.3	0.7	1.4	0.2	1.1	0.1	1	0	0	55	0	0
133	1	39	83	174	27.4145	2	2.00291	0.84	4.97	0.84	0.34	143.034	71.4131	0	0.4	0.1	0.7	0	0.4	0	0	0.5	0.1	0.2	0.6	0	0.2	95	0	0	89	0.2	0.6	0.7	1.3	1.1	0.8	2	0.3	1.7	0	1.3	0	0	0	0	67	0	0
134	1	40	94	176	30.3461	3	2.14372	0.8	5.37	0.91	0.34	166.933	77.8706	0	0.5	0.1	0.4	0.3	0.1	0.3	0.2	0	0.4	0	0.1	0.2	0.1	106	0	0	99	0.2	0.3	1	0.9	1.2	0.7	1.3	0.5	1.2	0.3	1	0.2	0	0	0	-20	0	0
135	1	37	96	176	30.9917	3	2.16641	0.99	5.45	1.11	0.41	223.883	103.343	0	0.5	0.1	0.6	0.2	0.3	0.2	0.1	0	0.3	0	0.4	0.2	0.1	110	0	0	101	0.3	0.9	0.8	2.1	0.6	1.5	1	0.9	1.2	0.4	1.1	0.2	0	0	0	13	0	0
136	1	40	122	189	34.1536	3	2.53081	1.09	4.21	1.12	0.53	158.572	62.6564	0	0.6	0.3	0.6	0	0.6	0	0.1	0.5	0.3	0.4	0.5	0	0.1	122	0	0	104	0.3	0.5	0.8	1.1	1.3	1.4	1.2	1	1.2	0.7	1	0.4	1	0	0	70	0	0
137	0	70	66	157	26.7759	2	1.69657	0.69	5.14	0.61	0.24	109.735	64.6808	0	1.1	0	0.6	0	0	0.6	0	0.8	0.8	0	0	0.2	0.1	128	0	0	109	0.1	0.6	0.4	0.7	1.6	0.5	2.2	0.3	2	0.1	1.5	0	1	0	0	1	0	0
138	0	80	65	160	25.3906	2	1.69967	0.78	5.07	0.88	0.35	145.681	85.7112	0	0.7	0	0.6	0.2	0	0.3	0.1	0	0.4	0	0.3	0.3	0.1	98	1	0	96	0	1.2	0.1	1.4	0.2	1.1	0.7	0.5	0.8	0.2	0.8	0	0	0	0	5	0	0
139	1	39	122	181	37.2394	4	2.47667	1.12	4.69	1.1	0.47	189.178	76.3841	0	0.9	0.3	0.4	0.1	0.3	0	0.1	0.6	0.7	0.3	0.2	0	0.1	103	0	0	107	0.1	0.5	0.3	0.7	0.3	0.7	0.6	0.5	0.8	0.4	0.7	0.2	0	0	0	10	0	0
140	0	38	60	153	25.6312	2	1.59687	1.08	3.79	1.04	0.55	126.951	79.4997	0	0.3	0.1	0.7	0.1	0.4	0.1	0	0.5	0.1	0.2	0.5	0.1	0.6	82	0	0	87	0.3	0.4	0.8	0.9	0.9	0.9	1	0.5	1	0.2	0.9	0.1	0	0	0	70	0	0
141	1	37	82	179	25.5922	2	2.01921	1.05	4.2	1.21	0.58	163.154	80.8006	0	1	0.1	1.6	0	1.1	0	0.1	1.1	0.3	0.4	1.4	0	0.2	123	0	0	99	0.4	1.3	1.3	1.3	2.2	0.7	3.1	0.6	2.7	0.2	1.5	0	0	0	0	59	0	0
142	1	78	86	175	28.0816	2	2.04464	1.09	4.47	0.75	0.34	135.221	66.1342	0	1	0	0.8	0	0.2	0	0	0.9	0.6	0	0.3	0	0.1	114	1	0	109	0.1	0.7	0.2	0.4	0.5	0.3	1.1	0.2	1.2	0.1	1	0	0	0	0	27	0	0
143	0	36	81	161	31.2488	3	1.90329	1.08	4.34	1.02	0.47	154.705	81.2831	0	1	0.1	0.5	0	0.1	0.6	0	0.8	0.8	0.1	0	0.1	0.1	95	0	0	108	0.2	0.5	0.5	1	0.5	0.6	0.7	0.4	0.8	0.2	0.6	0	0	0	0	-10	0	0
144	1	71	69	170	23.8754	1	1.80509	0.98	4.56	0.87	0.38	140.738	77.9673	0	1	0.1	0.4	0.1	0.3	0	0.1	0.6	0.9	0.1	0.3	0	0.1	100	0	0	97	0.3	0.6	1	1.3	1.5	0.8	1.5	0.4	1.2	0.2	0.9	0	0	0	0	-20	0	0
145	1	73	87	180	26.8519	2	2.08567	0.94	4.37	0.84	0.38	124.596	59.7393	0	0.6	0	0.7	0	0.3	0	0	0.7	0.3	0	0.5	0	0.1	112	0	0	94	0.1	0.6	0.4	0.7	0.8	0.6	1	0.2	1	0.1	0.7	0	0	0	0	45	0	0
146	1	38	76	179	23.7196	1	1.94394	0.8	4.89	0.81	0.33	131.701	67.7498	0	0.8	0	0.8	0.1	0.2	0.2	0.1	0.8	0.4	0.1	0.5	0.1	0.1	98	0	0	101	0.3	0.7	0.9	1	1.3	0.6	2.2	0.3	2	0.1	1.6	0	0	0	0	40	0	0
147	1	67	82	179	25.5922	2	2.01921	1.07	4.27	0.86	0.4	134.013	66.369	0	0.9	0	0.9	0	0	0.1	0	0.9	0.5	0	0.4	0	0.1	71	0	0	104	0	0.8	0.1	0.4	0.4	0.7	0.8	0.6	1.4	0.1	1.1	0	0	1	1	27	0	0
148	1	43	72	167	25.8166	2	1.82757	1.02	4.8	0.98	0.41	170.094	93.0713	0	0.4	0.3	0.4	0	0.5	0	0.2	0	0.3	0.4	0.4	0	0.1	87	0	0	116	0.2	0.6	0.9	2.4	1.2	2.4	1.6	1.8	1.3	0.7	0.7	0.1	0	0	0	105	0	0
149	1	70	83	176	26.7949	2	2.01439	1.1	4.3	1.18	0.55	171.378	85.0768	0	0.3	0.1	1	0	1	0	0	0.5	0.1	0.5	1.1	0	0.2	84	0	0	102	0.2	0.6	0.6	1	1.2	1.1	1.8	0.7	1.7	0.4	1.3	0.1	0	0	0	82	0	0
151	0	51	78	169	27.31	2	1.91355	0.92	4.6	0.86	0.37	135.581	70.8533	0	0.4	0.1	0.1	0.3	0	0.3	0.2	0	0.3	0	0	0.2	0.1	116	0	0	103	0.1	0.3	0.3	0.8	0.4	0.9	0.2	0.4	0.3	0.3	0.2	0.2	0	0	0	-43	0	0
152	0	75	81	167	29.0437	2	1.93843	0.88	5.15	1.01	0.39	177.152	91.3894	0	0.3	0.1	0.2	0.2	0.1	0.2	0.2	0	0.3	0	0.1	0.1	0.1	106	1	0	106	0.2	0.2	0.9	0.8	1.2	0.9	1.1	0.8	0.8	0.6	0.3	0.3	0	0	0	-30	0	0
153	0	73	65	153	27.7671	2	1.66208	0.98	4.66	0.9	0.39	149.037	89.6694	0	0.9	0	0.4	0.4	0.2	0.6	0.1	0	0.7	0	0.2	0.3	0.1	123	1	0	101	0.1	0.3	0.4	0.5	0.9	1	1	0.8	0.9	0.4	0.9	0.2	0	0	0	-21	0	0
154	1	37	82	182	24.7555	1	2.03606	0.91	4.5	1.1	0.49	154.227	75.7478	0	0.6	0.1	0.9	0	0.4	0	0.1	0.7	0.2	0.2	0.7	0	0.1	95	0	0	92	0.6	0.7	0.7	1.1	1.6	0.6	1.7	0.2	1.4	0	1.1	0	0	0	0	63	0	0
155	1	87	86	168	30.4705	3	2.00333	1.19	5.02	1.08	0.43	217.58	108.609	0	1	0	0.9	0	0.1	0.2	0	1	0.6	0	0.4	0	0.1	126	0	0	107	0.2	0.5	0.7	0.3	1.2	0.1	1.7	0	1.6	0	1	0	0	0	0	18	0	0
156	1	74	74	169	25.9095	2	1.86384	0.84	5.34	1.04	0.39	186.945	100.301	0	0.5	0.1	0.7	0	0.2	0	0	0.6	0.3	0.1	0.4	0	0	0	0	0	114	0.1	0.6	0.5	1	0.7	0.8	0.9	0.5	1.1	0.3	1	0.1	0	0	0	56	0	0
157	0	53	73	149	32.8814	3	1.73821	0.85	4.23	0.75	0.35	102.393	58.9069	0	0.8	0.1	0.4	0	0.4	0	0	0.6	0.6	0.2	0.3	0	0.1	94	0	0	103	0	0.3	0.2	0.7	0.5	0.6	0.6	0.3	0.7	0.1	0.6	0	0	0	0	22	0	0
158	0	67	72	164	26.7698	2	1.81108	0.98	5	0.91	0.36	168.632	93.1115	0	0.2	0.1	0.6	0	0.4	0	0.1	0.4	0	0.2	0.5	0	0.1	75	0	0	106	0.1	0.4	0.2	0.9	0.8	1	1.2	0.2	0.8	0	0.7	0	1	0	0	85	0	0
159	0	82	66	163	24.841	1	1.72868	1.25	4.1	1.27	0.62	184.535	106.749	1	0.8	0	0.4	0.4	0.1	1	0	0.5	0.9	0	0.2	0.6	0.1	110	0	0	94	0.05	1.6	0.1	1.4	0.2	0.8	0.5	0.5	0.7	0.2	0.7	0	0	1	1	-35	0	0
160	0	89	45	154	18.9745	1	1.38744	1.1	3.9	1.1	0.56	139.994	100.901	1	1.5	0	1.3	0	0.5	0	0	1.5	1	0	0.7	0	0.1	80	0	0	95	0	1.7	0.3	2.1	0.3	2.3	2.3	0.7	2.7	0	2.3	0	0	1	1	38	0	0
161	1	62	128	176	41.3223	5	2.50156	1.6	5.2	1.6	0.62	376.643	150.564	1	0.7	0	0.2	0.2	0.1	0.6	0	0.4	0.7	0	0	0.3	0.1	109	1	0	101	0.1	0.8	0.1	1.7	0.2	2.1	0.5	1.5	0.8	0.9	0.8	0.6	0	0	0	-24	0	0
162	0	85	62	155	25.8065	2	1.63384	1.22	3.92	1.13	0.58	155.464	95.1522	1	0.3	0.3	0.4	0	0.5	0	0	0.4	0.2	0.4	0.4	0	0.1	87	0	0	91	0.1	0.2	0.5	0.5	1	0.8	1	0.6	0.7	0.2	0.6	0.1	0	0	0	78	0	0
163	1	52	66	175	21.551	1	1.79118	1.17	4.94	1.4	0.57	252.604	141.027	1	0.6	0.5	0.8	0.1	0.6	0	0.3	0	0.2	0.5	0.6	0	0.1	104	1	1	116	0	1.2	0.5	2.8	0.6	3.1	1.4	1.6	2	1	1.6	0.2	0	0	0	80	0	3
164	0	86	68	153	29.0487	2	1.7	1.48	3.57	1.48	0.83	194.31	114.3	1	0.8	0.2	0.2	0.1	0.1	0.6	0.2	0.5	0.8	0.2	0.1	0.2	0	0	0	0	88	0	0.4	0.3	0.6	0.4	0.9	0.5	0.5	0.8	0.5	0.8	0.4	0	0	0	-28	0	0
165	1	75	90	180	27.7778	2	2.12132	1.66	4.09	1.38	0.67	245.148	115.564	1	0.5	0	0.7	0	0.4	0	0.1	0.6	0.2	0.1	0.5	0	0.1	75	0	0	128	0.2	0.9	1.6	0.6	1.3	0.1	1.2	0	1.9	0	0.7	0	0	0	0	57	0	0
166	0	81	71	160	27.7344	2	1.77639	1.1	4.84	1	0.41	184.268	103.732	1	1	0.3	0.5	0.2	0.1	0	0.2	0	0.7	0.1	0.2	0.1	0.1	98	1	0	105	0.1	0	0.4	0.6	0.7	0.8	1	0.8	1.3	0.7	1.1	0.4	0	0	0	7	0	0
167	0	58	55	156	22.6003	1	1.5438	1.11	4.23	1.08	0.51	157.683	102.139	1	0.3	0	1.7	0	1.4	0	0.1	0.9	0.1	0.7	1.6	0	0.2	115	0	0	112	0.1	0.8	0.2	0.6	0.4	0.5	1.8	0	2.2	0	1.8	0	1	1	0	80	0	0
168	1	82	75	166	27.2173	2	1.85966	1.01	5.53	1.57	0.57	303.596	163.254	1	1.5	0	0.5	0	0	1	0	0.9	1.2	0	0.1	0.3	0.2	50	0	1	107	0.2	2.1	1.2	3.1	1.3	1.7	1.5	0.7	1.3	0.3	1.1	0	0	0	0	-8	3	3
169	0	84	80	153	34.1749	3	1.84391	0.64	6.02	1.15	0.38	215.332	116.78	1	1.6	0	1.4	0	0.1	0.4	0.2	1.4	0.9	0	0.5	0.2	0.1	68	0	0	104	0.5	1.1	2.1	1.5	1.9	1	1.2	0.4	1.3	0.3	1.1	0	1	0	1	5	0	0
170	1	78	89	172	30.0838	3	2.06209	1.4	4.89	1.4	0.57	281.571	136.546	1	1.3	0	0.6	0	0.2	0.7	0	0.9	0.9	0.1	0.1	0	0.1	105	0	0	92	0	0.8	0	0.6	0.2	0.6	0.9	0.5	1.6	0.2	1.6	0.1	0	0	0	-3	0	0
171	1	71	88	175	28.7347	2	2.06828	0.99	5.65	1.31	0.46	268.485	129.811	1	1.1	0	0.7	0	0.1	0.6	0.1	0.9	0.9	0	0.1	0.2	0.1	70	0	0	101	0.2	1	0.5	0.8	0.7	0.7	1.3	0.5	1.7	0.1	1.5	0	1	0	0	0	0	0
172	0	55	75	160	29.2969	2	1.82574	1.24	4.02	1.25	0.62	175.993	96.3952	1	1.1	0	0.8	0	0	0.4	0	1	0.8	0	0.3	0.1	0.1	111	0	0	95	0.2	1.3	0.6	1.6	1.3	1.6	2.3	1.1	2.5	0.1	2	0	1	1	1	9	0	0
175	0	55	71	164	26.398	2	1.79846	1.1	4.5	1.23	0.55	189.768	105.517	1	0.9	0.6	0.8	0.2	0.1	0.2	0.3	0	0.4	0.6	0.4	0	0.2	120	1	0	88	0.3	0.2	1	0.9	1.3	0.7	1.2	0.4	1.1	0.2	0.9	0	0	1	0	60	0	0
176	0	71	90	171	30.7787	3	2.06761	1.91	4.86	1.61	0.66	394.609	190.853	1	1	0.1	0.6	0.1	0.1	0.1	0.1	0.5	0.3	0.1	0.4	0.1	0.1	112	1	0	87	0.2	0.1	0.1	0.2	0.8	0.6	1.2	0.5	1	0.2	0.7	0	0	0	0	29	0	0
177	1	60	85	180	26.2346	2	2.06155	1.35	7.14	0.98	0.27	404.255	196.093	1	0.8	0.2	0.6	0	0.8	0	0.1	0.3	0.8	0.6	0.7	0	0	0	0	0	101	0.1	1	1	2.5	1.6	3.2	2.2	2.7	2.4	2.2	1.9	1.3	0	1	0	49	0	0
178	0	89	73	155	30.385	3	1.77287	1.2	4.11	1.23	0.6	175.469	98.9745	1	0.1	0.4	0.2	0.4	0.2	0.1	0.4	0	0.1	0.3	0.1	0.1	0.1	91	1	0	82	0.6	0	0.2	0.7	0.1	0.7	0.2	0.5	0.2	0.4	0.2	0.4	0	0	0	110	0	0
179	1	88	65	172	21.9713	1	1.76226	1.18	4.8	1.34	0.56	234.816	133.247	1	1	0	0.3	0.1	0.1	0.7	0	0.6	0.8	0	0.1	0.2	0.1	95	0	0	100	0.2	0.8	0.7	1.2	1.1	1.1	1.3	0.7	1	0.2	0.8	0	0	0	0	-10	0	0
180	0	65	80	155	33.2986	3	1.85592	1.5	3.9	1.3	0.67	201.381	108.507	1	0.6	0	0.7	0	0.2	0.2	0	0.6	0.4	0	0.4	0	0.1	84	0	0	99	0.1	0.5	0.4	0.5	1	0.3	1.9	0.2	2.4	0.1	1.8	0	0	0	0	25	0	0
181	1	73	105	170	36.3322	4	2.22673	1.61	6.08	1.91	0.63	549.603	246.82	1	0.8	0	0.4	0	0.2	0	0	0.6	0.9	0	0.2	0	0	0	0	0	121	0.3	0.6	0.7	1.2	1.2	0.8	1.4	0.6	1	0.2	0.8	0	0	0	0	-7	0	0
182	0	70	80	165	29.3848	2	1.91485	1.23	4.13	1.34	0.65	192.124	100.333	1	0.7	0.2	0.3	0.1	0.2	0	0.2	0.5	0.5	0.1	0.2	0.1	0.1	100	0	0	88	0.1	0.4	0.6	1.1	0.9	0.8	0.5	0.4	0.4	0.3	0.4	0.2	0	0	0	2	0	0
183	0	55	78	160	30.4688	3	1.8619	1.37	3.72	1.52	0.82	197.954	106.319	1	0.9	0	0.7	0	0.1	0.6	0	0.7	0.8	0	0.2	0.3	0.1	90	0	0	104	0.2	1.2	0.5	1.4	0.4	0.8	0.7	0.6	0.7	0.3	0.7	0	0	0	0	3	0	0
184	1	60	82	182	24.7555	1	2.03606	0.99	5.99	1.15	0.38	268.774	132.007	1	0.7	0.3	0.4	0.1	0.1	0	0.2	0	0.7	0.2	0	0.2	0.1	72	1	0	101	0.1	0.6	0.2	1.1	0.3	1.4	1	1.3	1.3	1	1.1	0.5	0	1	0	-30	0	0
185	0	74	79	160	30.8594	3	1.8738	1.08	4.7	1.26	0.54	204.415	109.091	1	0.9	0	0.3	0.2	0	0.6	0.1	0	0.7	0	0.1	0.3	0	0	0	0	88	0	0.6	0.9	0.9	1	1.3	1	1.2	0.9	1.1	0.9	0.9	0	1	0	-20	0	0
186	0	79	84	152	36.3573	4	1.88326	1.45	3.36	1.52	0.9	179.964	95.5599	1	1.1	0.3	0.8	0	0.9	0	0	1	0.9	0.6	0.8	0	0.1	76	0	0	90	0.1	0.7	0.5	1.2	0.8	1.1	0.9	0.5	1.2	0.2	1.2	0	0	0	0	45	0	0
187	1	52	90	170	31.1419	3	2.06155	1.61	4.56	1.52	0.67	299.967	145.506	1	0.7	0	0.9	0	0.2	0	0	0.7	0.3	0	0.5	0	0.1	96	1	0	86	0.1	1	0.2	1.2	0.5	1.8	1.5	1	1.3	0.1	1.1	0	0	0	0	33	0	0
188	0	89	85	163	31.9922	3	1.96179	1.46	4.8	1.23	0.51	258.085	131.556	1	0.6	0	0.6	0.2	0.2	0.5	0.1	0	0.5	0	0.3	0.3	0.1	70	1	0	81	0	0.2	0.5	0.1	0.8	0.6	1	0.5	0.9	0.4	0.8	0.3	0	0	0	2	0	0
190	0	88	63	162	24.0055	1	1.68375	1.04	4.31	1.14	0.53	161.322	95.8113	1	0.7	0	0.7	0	0.1	0	0	0.7	0.3	0	0.3	0	0.1	57	0	0	97	0.1	1.1	0.2	0.6	0.2	1.2	0.9	0	0.7	0	0.6	0	0	0	0	25	0	0
191	0	76	75	168	26.5731	2	1.87083	1.03	4.54	1.23	0.54	184.251	98.4862	1	0.8	0	0.3	0.4	0.1	0.7	0.2	0	0.9	0	0.1	0.4	0.1	110	1	1	80	0.1	0.3	0.5	1	0.5	1	0.8	0.9	1	0.6	1	0.4	0	1	1	-38	0	3
192	1	60	95	169	33.2621	3	2.11181	1.46	5.06	1.51	0.6	323.504	153.189	1	1.3	0.4	0.3	0.3	0.4	0	0.3	0	1.2	0.3	0.2	0.1	0.1	121	1	0	118	0.1	0.8	0.2	1.2	0.5	1.6	1.2	1.6	1.7	1.2	1.3	0.6	0	1	0	-31	0	0
193	0	60	75	170	25.9516	2	1.88193	1.1	4.5	1.2	0.53	186.291	98.989	1	0.2	0.1	0.5	0.3	0.4	0.2	0.2	0	0.1	0.2	0.5	0.2	0.2	100	0	0	87	0.1	0.2	0.2	0.1	0.2	0.2	0.5	0.6	0.6	0.5	0.7	0.4	0	0	0	67	0	0
194	0	80	54	145	25.6837	2	1.47479	1.09	4.8	1.21	0.5	206.269	139.863	1	0.6	0	0.6	0.5	0.1	0.6	0.2	0.7	0.6	0	0.3	0.6	0.2	109	1	0	81	0.2	0.4	0.6	0.2	1.2	1.4	1	1.1	1.1	0.5	0.7	0.3	0	0	0	-24	0	0
195	0	74	45	149	20.2694	1	1.36473	0.84	6.41	1.04	0.32	255.381	187.129	1	1.7	0	1.1	0	0.1	1.1	0.1	1.4	1.4	0	0.2	0.5	0.1	101	1	0	106	0.3	2.3	0.1	3.7	0.1	4.2	0.9	0.2	2.2	0	2.2	0	1	1	1	-13	3	0
196	0	72	48	150	21.3333	1	1.41421	1.39	3.85	1.45	0.75	202.136	142.932	1	0.5	0.1	0.4	0	0.2	0	0.1	0.4	0.3	0.1	0.3	0	0.1	121	1	0	99	0.1	0.9	0.1	1.5	0.1	1.6	0.9	1	0.9	0.3	0.8	0	1	0	0	46	0	0
198	0	47	47	165	17.2635	0	1.46771	1.1	3.95	1.25	0.63	157.262	107.148	1	0.7	0.1	0.6	0	0.3	0	0	0.6	0.4	0.2	0.3	0	0.1	87	0	0	91	0.1	0.7	0.4	0.8	0.3	0.5	0.4	0.2	0.5	0	0.6	0	0	0	0	35	0	0
199	1	60	77	173	25.7276	2	1.92361	1.98	4.48	1.76	0.79	387.793	201.596	1	0.8	0	0.8	0	0.4	0	0.1	0.8	0.3	0.1	0.7	0	0.1	114	0	0	114	0.3	1.3	1.5	1.1	1.6	1	1.5	0.1	1	0	0.7	0	1	0	0	53	0	0
200	1	50	85	180	26.2346	2	2.06155	1.41	4.7	1.24	0.53	244.477	118.589	1	0.6	0.1	0.4	0.1	0.2	0	0.1	0.5	0.5	0.1	0.1	0.1	0.2	104	0	0	86	0.1	0.4	0.2	0.7	0.3	0.9	0.9	0.7	1.3	0.4	1	0.2	0	0	0	5	0	0
201	1	92	65	165	23.8751	1	1.72603	1.01	5.62	1.12	0.4	240.099	139.105	1	0.8	0	0.3	0.4	0	1.2	0	0.3	1	0	0.1	0.7	0	0	0	0	76	0	0.5	0.3	1.3	0.3	2.2	0.3	1.3	1.7	0.6	1.8	0	1	1	0	-38	0	0
202	0	48	71	167	25.4581	2	1.81483	1.13	4.82	1.13	0.47	202.604	111.638	1	0.4	0.2	0.2	0.1	0.2	0	0.1	0	0.3	0.2	0.1	0	0.1	91	0	0	100	0.1	0.1	0.4	0.7	0.4	0.6	0.3	0.3	0.6	0.4	0.6	0.2	0	0	0	22	0	0
203	1	47	85	170	29.4118	2	2.00347	1.54	4.9	1.3	0.53	288.401	143.951	1	1.4	0.4	0.9	0.1	0.3	0	0.3	0	1.1	0.4	0.4	0	0.1	120	1	0	96	0	0.4	1.3	1	1.6	0.6	2.2	0.6	2.2	0.6	2.3	0.5	1	1	1	21	0	0
204	0	60	92	163	34.6268	3	2.04097	1.5	5.3	1.2	0.45	302.618	148.271	1	1.5	0	0.6	0	0.2	0	0	0.9	1.3	0.1	0.3	0	0.2	134	1	0	128	0.1	1	1.3	1.7	1.6	1.8	1.6	1.1	1.3	0.4	1.1	0	0	0	0	-7	0	0
205	1	65	100	176	32.2831	3	2.21108	2.02	3.8	1.87	0.98	333.203	150.697	1	0.9	0.1	0.3	0.2	0.1	0.6	0.1	0	0.8	0	0.1	0.2	0.1	101	1	0	92	0	0.6	0.1	1.1	0.8	1.3	1	0.7	1	0.4	0.9	0.2	0	0	0	-20	0	0
206	1	52	70	165	25.7117	2	1.79118	1.8	5.16	1.44	0.56	379.322	211.772	1	1.3	0	0.8	0.3	0.2	1.4	0	0.8	1.3	0	0.3	0.9	0	0	0	0	105	0.1	1.8	0.5	0.8	2.8	0.7	2.8	0.9	2.2	0.6	1.5	0.4	0	0	0	-25	0	0
207	0	54	55	153	23.4952	1	1.52889	1.23	4.96	1.34	0.54	254.204	166.267	1	0.1	0	1.6	0.3	1.5	0.4	0.1	0	0.2	0	1.7	0.3	0	0	0	0	113	0	0.8	0.1	1.2	0.5	2	1.3	0.9	1.1	0.2	0.9	0	0	0	0	80	0	0
208	0	78	62	165	22.7732	1	1.68572	1.15	4.65	1.31	0.56	215.888	128.068	1	0.7	0	0.8	0.3	0.1	0.6	0.1	0.7	0.5	0	0.4	0.5	0	0	0	0	81	0	0.8	0.1	0.8	0.3	1.8	0.4	1.4	1	0.8	0.9	0.2	1	1	0	-16	0	0
209	0	65	75	160	29.2969	2	1.82574	1.7	3.38	1.65	0.98	221.983	121.585	1	0.8	0.1	0.6	0	0.3	0	0	0.6	0.5	0.2	0.3	0	0	0	0	0	65	0.2	0.5	0.3	0.9	0.4	0.8	0.6	0.5	0.8	0	0.7	0	0	1	0	35	0	0
210	0	66	80	165	29.3848	2	1.91485	1.6	4.82	1.39	0.58	303.679	158.591	1	0.7	0.3	0.4	0.4	0.1	0.8	0.2	0.4	0.6	0.3	0.3	0.5	0.1	116	1	0	123	0	0.8	0.1	0	0.1	1.4	0.3	0.4	0.4	0.2	0.7	0.1	1	0	0	-51	0	0
211	0	87	90	155	37.461	4	1.9685	1.4	4.13	1.39	0.67	217.592	110.537	1	0.6	0	0.7	0.2	0.4	0.3	0.2	0.6	0.3	0	0.5	0.2	0.1	112	1	0	69	0	0.5	0.1	0.6	0.2	0.8	0.3	0.4	0.6	0.2	0.5	0	0	0	0	25	0	0
212	1	83	79	179	24.6559	1	1.98193	1.6	4.7	1.38	0.59	291.002	146.827	1	1.3	0	0.6	0.2	0.2	1	0.1	0.9	1.1	0	0.1	0.5	0.1	113	1	1	101	0.2	0.9	0.6	0.2	0.7	1	3.5	0.2	3.3	0.1	2.3	0	0	1	0	-15	3	3
214	0	68	77	167	27.6095	2	1.88996	1.7	4.1	1.5	0.73	266.819	141.177	1	0.4	0.2	0.7	0.1	0.5	0	0.1	0.5	0.2	0.2	0.6	0	0.2	95	1	0	98	0.1	0.6	0.4	0.7	0.4	0.5	0.6	0.3	0.7	0.2	0.7	0.1	0	0	0	60	0	0
215	1	64	80	160	31.25	3	1.88562	1.2	5.21	1.17	0.45	245.189	130.031	1	0.8	0	0.4	0.4	0.1	0.8	0	0.5	0.6	0	0.1	0.6	0.1	106	1	0	106	0.1	0.5	0.7	0.7	0.8	0.8	0.7	0.7	0.6	0.7	0.6	0.4	0	0	0	-33	0	0
216	0	72	84	169	29.4107	2	1.98578	1.59	3.6	1.57	0.87	218.699	110.133	1	0.7	0	0.9	0	0.4	0	0	0.8	0.2	0	0.7	0	0.1	111	0	0	76	0.1	1.2	0.2	0.7	0.2	0.6	0.6	0.2	1	0	1.1	0	0	0	0	51	0	0
217	1	60	85	176	27.4406	2	2.03852	1.23	4.99	1.19	0.48	235.637	115.592	1	0.8	0	0.3	0.2	0.1	0.5	0.1	0	0.7	0	0.1	0.3	0.2	107	1	0	89	0.1	0.3	0.7	0.5	1.2	1	1.5	0.8	1.4	0.4	0.9	0.1	0	0	0	-23	0	0
218	0	67	83	169	29.0606	2	1.97393	1.12	5.24	1.1	0.42	226.207	114.597	1	0.9	0	0.5	0.2	0	0.8	0	0.7	0.8	0	0.1	0.3	0.1	75	1	0	106	0	0.9	0.2	1.4	0.3	1.2	0.2	0.9	0.4	0.5	0.8	0.2	0	0	0	-19	0	0
219	1	55	97	170	33.564	3	2.14022	1.07	6.2	1.02	0.33	276.22	129.061	1	0.1	0	0.3	0	0.4	0	0	0.2	0.1	0.2	0.3	0	0.2	122	1	1	136	0.1	0.9	0.4	2.2	0.4	2.1	0.2	0.8	0.3	0.1	0.4	0.1	1	1	0	95	0	3
220	0	76	52	162	19.8141	1	1.52971	2.02	2.16	2.13	1.97	201.146	131.493	1	2.9	0	0.7	0.4	0.6	3.1	0	1.6	3	0.2	0.5	1.7	0.1	110	0	0	120	0.2	1.9	0.5	1.8	0.9	2.2	1.5	1.6	2.2	0.8	2.1	0	1	1	0	-18	3	0
221	1	70	88	168	31.1791	3	2.02649	1.16	5.08	1.29	0.51	246.656	121.716	1	0.5	0	0.3	0.1	0.1	0.2	0.1	0	0.3	0	0.2	0.1	0.1	120	0	0	164	0.6	0.6	1	1	1	0.8	1.2	0.6	1	0.4	1	0.2	0	1	0	21	0	0
222	0	64	82	163	30.863	3	1.92686	1.65	4.31	1.12	0.52	229.159	118.929	1	1.7	0	0.4	0.1	0.1	1.3	0	1	1.5	0	0.1	0.6	0.1	100	0	0	107	0.1	1.7	0.2	1.9	0.2	2	0.2	0.9	0.5	0.4	1.2	0	0	1	0	-24	0	0
223	1	85	88	165	32.3232	3	2.00832	1.96	4.47	1.75	0.78	381.579	190	1	1.4	0.5	0.8	0.3	0.3	0.5	0.3	1.1	0.8	0.5	0.3	0.3	0	0	0	0	111	0.3	2.7	0.7	2.2	1.7	2.1	1.5	1.5	1.8	0.8	1.3	0.3	0	1	1	29	0	0
224	1	72	95	178	29.9836	2	2.16731	1.42	4.72	1.46	0.62	278.239	128.38	1	1.5	0.1	0.3	0.5	0.1	1.2	0.2	0	1.4	0	0.1	0.6	0.1	98	1	0	106	0.1	0.9	0.4	1.1	0.5	1.1	0.8	1.1	0.9	0.9	0.7	0.6	0	0	0	-32	0	0
225	1	69	102	178	32.1929	3	2.24574	1.3	4.9	1.4	0.57	267.843	119.267	1	0.5	0	0.3	0.2	0.1	0.4	0.1	0	0.4	0	0.1	0.3	0.1	127	0	0	102	0.1	0.1	0.9	0.3	1.3	0.6	1.2	0.6	0.9	0.4	0.6	0.3	0	0	0	-36	0	0
226	1	62	92	186	26.5927	2	2.18021	1.34	5.68	1.38	0.49	341.165	156.482	1	1.2	0	0.5	0.3	0.3	1.3	0	0.8	1.4	0	0.2	0.7	0.1	115	1	0	113	0.3	0.6	0.7	0.7	2.4	0.6	2.9	0.1	2.2	0	1.6	0	1	0	0	-23	0	0
227	1	46	120	180	37.037	4	2.44949	1.76	4.34	1.54	0.71	303.511	123.908	1	1.2	0.1	1.4	1	0.7	1.2	0.5	0	0.9	0	0.9	1.1	0.1	94	0	0	103	0	1.2	0.3	0.9	0.9	1.9	2.1	1.3	1.5	0.8	0.7	0.3	0	1	0	-15	0	0
228	1	67	90	177	28.7274	2	2.10357	1.27	4.67	1.46	0.63	252.908	120.228	1	0	1	0	0.2	0	0	1.1	0.6	0.1	0.5	0	0.2	1.1	96	0	0	101	0.2	0.8	1	1.1	1.4	0.8	1.6	0.3	1.4	0.1	1.1	0	0	0	0	34	0	0
229	1	35	94	177	30.0041	3	2.14981	1.31	4.8	1.34	0.56	252.513	117.459	1	1.2	0.6	1.4	0.1	1.1	0.1	0.2	1.3	0.6	0.8	1.1	0	0.1	109	0	0	1101	0.3	1.2	0.6	2.3	0.9	2.1	1.6	1.2	2	0.7	1.9	0.6	0	0	0	81	0	0
230	1	58	84	167	30.1194	3	1.974	1.17	5.7	1.16	0.41	277.213	140.432	1	0.6	0	0.2	0.1	0.1	0.5	0.5	0	0.1	0.3	0.2	0.2	0.1	102	1	0	89	0.2	0.5	0.3	0.5	0.9	1	1.2	0.7	1.1	0.3	0.8	0	0	0	0	-26	0	0
231	1	73	66	165	24.2424	1	1.73925	1.32	4.68	1.34	0.57	244.228	140.421	1	1	0	0.9	0	0.2	0.2	0.1	0.9	0.6	0.1	0.4	0	0.1	99	1	0	105	0.3	1.8	0.3	1.8	0.7	1.3	1.6	0.5	1.5	0.1	1.5	0	0	0	0	39	0	0
232	1	47	108	181	32.966	3	2.33024	1.2	5.5	1.31	0.48	289.659	124.304	1	1.3	0.1	0.8	0.1	0.1	0.7	0.1	0	1	0	0.2	0.2	0.2	112	1	0	95	0.1	1.7	0.2	1.6	0.6	0.9	1.2	0.5	1.3	0.2	0.9	0.1	0	1	1	-1	0	0
233	1	67	99	187	28.3108	2	2.26771	1.19	5.72	1.25	0.44	296.849	130.902	1	0.5	0	0.1	0	0.1	0.4	0	0.3	0.5	0	0.1	0.2	0	0	0	0	116	0.1	1.1	0.1	2.2	0.1	2.3	0.2	1.1	0.8	0.6	0.7	0.4	0	1	0	-14	0	0
234	1	69	65	175	21.2245	1	1.77756	1.65	3.92	1.56	0.8	251.955	141.742	1	0.7	0	0.3	0.1	0.1	0.5	0	0.5	0.6	0	0.2	0.2	0.1	93	1	0	101	0	1.4	0	1.2	0.1	1.4	1.7	0.9	1.3	0.1	0.8	0	1	1	1	-7	0	0
235	1	43	99	173	33.0783	3	2.18117	1.35	4.75	1.5	0.63	276.56	126.794	1	1.4	0	0.9	0.1	0	0.5	0.1	1.1	0.9	0	0.3	0.1	0.1	120	0	0	115	0.2	1.3	0.2	1.9	0.7	1.1	1.2	0.7	1.1	0.4	1	0.1	1	0	0	6	0	0
236	1	71	79	179	24.6559	1	1.98193	1.43	3.92	1.61	0.82	230.894	116.5	1	0.4	0	0.4	0	0	0.3	0	0.4	0.3	0	0.2	0.1	0.1	116	0	0	99	0.1	0.4	0.1	0.5	0.2	0.5	1	0.2	0.9	0	0.6	0	0	0	0	18	0	0
237	1	39	59	170	20.4152	1	1.66916	1.25	5.7	1.25	0.44	305.157	182.82	1	0.7	0	2.2	0	1.5	0	0.1	1.5	0.1	0.4	1.7	0	0.2	123	1	0	118	0.4	1.3	0.8	1.4	2.1	2.4	2.3	0.6	1.5	0.1	0.8	0	1	1	1	76	3	0
238	0	81	80	155	33.2986	3	1.85592	1.26	5.14	1.32	0.51	270.319	145.652	1	0.9	0	0.4	0.8	0.3	1.6	0	0.3	1.3	0	0.4	1.2	0.1	80	0	0	121	0.1	1	0.2	1	0.3	0.9	0.3	1.1	0.4	0.9	0.6	0.6	0	0	0	-52	0	0
239	1	73	89	182	26.8687	2	2.12119	1.16	5.59	1.11	0.4	259.177	122.185	1	1	0.1	0.4	0	0.2	0	0.1	0.6	0.9	0.1	0.1	0	0.1	89	0	0	113	1	0.4	1	1.2	2.1	0.8	2	0.6	1.6	0.3	1.3	0.1	0	0	0	-5	0	0
240	0	67	73	164	27.1416	2	1.82361	1.31	5.3	1.42	0.54	307.428	168.582	1	1	0.1	0.4	0.1	0.1	0	0	0.7	0.8	0.1	0.1	0	0.1	99	1	0	96	0.1	0.8	0.2	1.3	0.3	1.2	0.4	0.7	0.4	0.5	0.5	0.2	0	0	0	-1	0	0
241	1	39	77	169	26.9598	2	1.90124	1.22	4.93	1.3	0.53	244.833	128.775	1	0.9	0.2	0.3	0.4	0.1	0.6	0.3	0	0.7	0.1	0.1	0.3	0.1	123	1	0	99	0.1	0.3	0.3	1	0.4	0.8	0.7	0.9	0.9	0.7	0.6	0.6	0	1	0	-34	0	0
242	0	75	77	163	28.9811	2	1.86719	1.54	3.42	1.59	0.93	201.019	107.659	1	0.9	0	0.4	0.1	0.2	1	0	0.5	1	0	0.2	0.5	0.1	108	1	0	98	0.1	0.9	0.8	0.9	1.4	0.9	1	0.9	0.8	0.4	0.5	0.2	0	1	1	-22	0	0
243	1	52	105	173	35.083	4	2.24629	1.75	4.6	1.89	0.82	385	171.393	1	1.4	0.2	0.5	0.4	0	1.5	0.2	0.9	1.5	0.1	0	0.9	0.2	113	1	0	93	0.1	0.8	0.6	1.5	0.9	1.8	1.8	1.4	1.7	1	1.1	0.4	0	1	1	-25	0	0
244	1	60	89	169	31.1614	3	2.04403	1.7	4.3	1.2	0.56	244.892	119.808	1	0.4	0.1	0.5	0	0.3	0	0	0.4	0.2	0.2	0.4	0	0.1	103	0	0	100	0.1	0.9	0.1	1.4	0.4	1.1	0.8	0.6	0.7	0.1	0.7	0	0	1	0	68	0	0
245	1	78	70	187	20.0177	1	1.90686	1.7	4.12	1.5	0.73	268.643	140.883	1	0.3	0.1	0.6	0.1	0.4	0	0	0.4	0.1	0.1	0.5	0.1	0.1	96	1	0	102	0.2	0.5	0.2	0.7	0.8	0.6	1.3	0.4	1.1	0.2	0.6	0.1	0	0	0	43	0	0
246	1	67	96	182	28.982	2	2.20303	1.06	6.4	1.17	0.37	317.151	143.962	1	1.7	0	0.6	0.3	0.1	1.6	0	1	1.3	0	0.2	0.8	0.1	141	1	0	98	0.2	1.5	0.6	0.2	0.6	0.6	0.8	0.5	1.6	0.2	1.8	0	1	1	0	-18	0	0
247	1	71	79	163	29.7339	2	1.89128	1.31	5.6	1.15	0.41	290.027	153.35	1	0.9	0	0.7	0	0.2	0.3	0.1	0.8	0.8	0	0.2	0	0.1	120	0	0	111	0.2	0.9	0.6	0.9	0.7	0.8	0.8	0.5	1.5	0.1	1.4	0.1	1	0	0	19	0	0
248	1	43	145	173	48.448	6	2.63971	2.03	5.35	1.18	0.44	394.943	149.616	1	0.7	0.3	0.6	0.1	0.1	0	0.2	0	0.5	0.2	0.1	0	0.2	99	1	0	99	0.2	0.5	0.6	0.9	0.7	1	0.6	0.6	0.5	0.4	0.5	0.2	0	0	0	8	0	0
249	0	74	72	160	28.125	2	1.78885	1.29	5.3	1.24	0.47	276.034	154.308	1	1	0	0.4	0	0.1	0.7	0	0.7	0.9	0	0.1	0.3	0.1	122	1	0	99	0.1	0.8	0.3	1.1	0.5	1.3	1.2	0.8	1.4	0.1	1.1	0	0	0	0	-13	0	0
250	0	79	76	164	28.257	2	1.8607	1.35	4.73	1.43	0.6	264.86	142.344	1	1	0	0.9	0	0.1	0	0.1	1	0.6	0	0.4	0	0.2	134	1	0	116	0.2	0.7	0.9	1.1	3.2	1.2	3	0.4	1.7	0	1.1	0	0	0	0	20	0	0
251	0	67	74	160	28.9062	2	1.81353	1.81	2.69	1.65	1.23	177.834	98.0598	1	0.6	0.3	0.6	0	0.5	0	0.1	0	0.3	0.4	0.6	0	0	0	0	0	96	0.1	0.4	0.3	0.8	0.4	1	0.8	0.7	1.3	0.5	1.1	0	1	1	0	75	0	0
252	0	87	67	163	25.2174	2	1.74173	1.23	4.87	1.17	0.48	224.09	128.66	1	0.3	0.2	0.1	0.2	0.1	0	0.2	0	0.3	0.2	0.1	0.1	0.1	95	0	0	82	0	0.3	0	0.8	0	1	0.2	0.5	0.1	0.3	0.1	0.2	0	0	0	-70	0	0
253	1	73	91	177	29.0466	2	2.11522	1.17	6.6	1.43	0.43	409.171	193.441	1	1.5	0	0.5	0	0.1	1	0.1	1	1.1	0	0.1	0	0.1	107	0	0	108	0.3	0.8	0.9	0.7	2	0.7	1.6	0.4	1.3	0	0.5	0	1	0	0	-8	0	0
254	1	69	98	190	27.1468	2	2.27425	1.8	5.87	1.69	0.58	514.479	226.219	1	1	0.1	0.5	0	0.2	0	0	0.8	0.8	0.1	0.1	0	0.1	134	1	0	94	0.1	1.3	0.3	1.4	0.6	1.5	0.9	0.2	1.3	0.1	1.4	0	1	1	0	6	0	0
255	0	84	110	172	37.1823	4	2.2925	1.69	3.67	1.58	0.86	237.473	103.587	1	1.4	0	0.5	0.2	0.1	1.2	0	0.9	1.2	0	0.2	0.6	0	0	0	0	81	0	1	0.1	0.9	0.5	1.3	1.1	1.1	1.3	0.5	1.2	0	0	1	0	-20	0	0
256	1	77	79	172	26.7036	2	1.94279	2.16	4.51	1.83	0.81	435.129	223.971	1	0.6	0.1	0.5	0	0.2	0	0	0.6	0.3	0.1	0.4	0	0	0	0	0	113	0.1	1.7	0.1	2.3	0.9	2.2	2.9	0.9	2.3	0.4	1.2	0	0	1	1	41	0	0
257	0	82	65	165	23.8751	1	1.72603	1.6	3.54	1.63	0.92	221.75	128.474	1	1.3	0	0.4	0.6	0.3	1.4	0.1	0.8	1.2	0	0.3	0.9	0.2	113	1	1	111	0.2	1.4	0.2	1.9	0.4	1.7	0.3	0.8	1.1	0.5	1.6	0.3	1	0	0	-30	0	3
258	1	66	81	180	25	2	2.01246	1.4	5.1	1.3	0.51	284.961	141.598	1	0.9	0.2	0.4	1	0.3	1.5	0.5	0	1.2	0	0.4	1.1	0.1	112	1	0	112	0.1	0.6	0.4	1.2	0.4	1.8	0.4	1.5	0.4	1.2	0.5	0.7	0	0	0	-69	0	0
259	1	65	70	170	24.2215	1	1.81812	1.3	5.25	1.35	0.51	290.315	159.679	1	1.4	0	0.5	0.2	0.3	1.2	0.1	0.9	1.2	0	0.3	0.7	0.1	122	1	0	98	0.2	0.9	0.8	1.1	1.2	1.3	1.5	1	1.3	0.2	0.9	0	1	0	0	-16	0	0
260	1	80	115	178	36.2959	4	2.38456	1.15	5.81	1.29	0.44	304.506	127.699	1	0.4	0.2	0.5	0.1	0.1	0	0.1	0	0.1	0.1	0.3	0	0	0	0	0	96	0.1	0	0.1	0.3	0.2	0.5	0.5	0.4	0.7	0.3	0.8	0.2	0	1	0	58	0	0
261	1	65	96	170	33.218	3	2.12916	1.35	5.65	1.22	0.43	312.541	146.791	1	1.4	0	1	0	0.2	0.7	0	1.2	1.2	0	0.3	0.4	0.2	118	0	0	106	0.6	1.5	1.3	1.4	1.2	1.4	2.4	0.8	2.2	0.1	1.6	0	0	0	0	9	0	0
262	0	65	110	166	39.9187	4	2.25216	1.56	4.18	1.52	0.73	258.105	114.603	1	0.3	0.1	1.5	0.2	1.1	0.2	0.2	0	0	0.4	1.3	0.2	0.25	107	1	0	103	0.1	0.3	0.2	0.6	1.1	0.9	1.2	0.6	1	0.2	0.9	0	0	0	0	79	0	0
263	1	66	83	170	28.7197	2	1.97976	1.6	6.07	1.6	0.53	477.193	241.036	1	1.4	0.2	1.1	0	0.2	0.4	0	1.2	0.9	0.2	0.5	0	0	0	0	0	110	0.1	1.5	0.2	2.1	0.6	2.3	2.3	1.4	2.9	0.5	2.4	0.3	0	1	1	30	0	0
265	1	68	87	177	27.7698	2	2.06821	1.15	6.12	0.96	0.31	273.579	132.278	1	1.1	0	0.5	0.2	0.2	0.7	0.1	0.8	0.8	0	0.1	0.2	0.1	125	0	0	117	0.3	0.8	1	0.8	1.1	1	2.3	0.7	2.4	0.5	2	0.3	1	0	0	-20	0	0
266	0	81	42	165	15.427	0	1.38744	1.2	3.8	1	0.53	134.558	96.9825	1	0.6	0	0.5	0.3	0.1	0.8	0.5	0.3	0	0.5	0.6	0	0.1	119	0	0	82	0.2	0.5	0.1	0.7	0.2	0.1	0.3	0.5	0.5	0.4	0.7	0.2	0	0	0	-25	0	0
267	0	80	74	157	30.0215	3	1.79645	1.62	3.9	1.38	0.71	224.465	124.95	1	1.3	0.1	0.6	0	0.4	0	0	0.9	0.9	0.3	0.5	0	0.1	132	0	0	88	0	0.6	0.3	0.8	0.2	0.4	0.4	0.2	0.7	0	1.1	0	0	0	0	23	0	0
268	1	67	78	165	28.6501	2	1.89077	1.52	3.94	1.43	0.73	221.744	117.278	1	0.5	0.1	0.5	0	0.3	0	0.1	0	0.4	0.2	0.4	0	0.2	99	1	0	95	0.1	0.6	0.2	1.3	0.3	1.9	0.8	1.3	1.1	0.6	0.8	0.1	0	1	1	42	0	0
269	0	78	55	150	24.4444	1	1.51383	1.37	3.18	1.38	0.87	147.239	97.2631	1	1.3	0	2.5	0	1.3	0	0.1	1.9	0.1	0	1.9	0	0.1	71	0	0	96	0.8	0.6	2.4	0.9	3.9	0.7	3.5	0.2	3.7	0	2.6	0	1	1	1	63	3	0
270	0	87	63	150	28	2	1.62019	1.51	3.7	1.31	0.71	188.96	116.628	1	0.6	0	0.5	0	0.4	0	0	0.5	0.4	0.2	0.3	0	0	0	0	0	102	0.1	0.8	0.6	1.4	0.8	1.7	1.6	1.2	1.5	0.6	1	0	0	1	1	54	0	0
271	0	76	62	150	27.5556	2	1.60728	1.29	3.97	1.27	0.64	180.107	112.057	1	1	0	0.6	0.5	0	0.8	0.1	0	0.8	0	0.1	0.6	0.1	128	1	0	94	0	0.7	0.1	0.7	0.2	0.8	0.4	0.8	0.7	0.6	0.6	0.4	0	1	0	-24	0	0
272	0	78	66	155	27.4714	2	1.68572	1.5	3.42	1.42	0.83	179.245	106.331	1	1.1	0.1	0.3	0.1	0	0.7	0.1	0	0.9	0.1	0.1	0.3	0.1	101	1	0	110	0.1	0.9	0.3	1.3	0.3	1.3	0.4	1	0.7	0.7	0.6	0	0	0	0	-15	0	0
273	0	78	90	155	37.461	4	1.9685	1.66	4.24	1.71	0.81	303.752	154.306	1	0.8	0	0.5	0.1	0	0.3	0.1	0	0.7	0	0.1	0.1	0.1	60	0	0	95	0.1	0.4	0.2	0.4	0.8	0.4	0.9	0.2	1.1	0.2	1.1	0.1	0	0	0	0	0	0
274	0	87	66	156	27.1203	2	1.69115	1.18	3.3	2.21	1.34	219.716	129.921	1	1.1	0.1	1.2	0	0.3	0	0.1	1.1	0.6	0.2	0.6	0	0.1	55	0	0	84	0.1	0.5	1.3	0.9	1.7	0.7	2	0.4	1.9	0	1.7	0	0	0	0	34	0	0
275	0	83	55	152	23.8054	1	1.52388	1.01	4.83	1.03	0.43	176.521	115.836	1	0.5	0	0.4	0.1	0.1	0.2	0	0.5	0.3	0	0.2	0.1	0.1	101	0	0	96	0.1	0.8	0.4	1.1	0.8	1	0.9	0.7	0.9	0.4	0.7	0.2	0	0	0	10	0	0
276	1	63	130	176	41.968	5	2.52102	1.11	5.53	1.66	0.6	335.524	133.091	1	0.4	0	0.4	0	0.2	0	0	0.4	0.2	0	0.2	0	0.1	116	0	0	121	0	0.9	0	1	0.1	1	0.6	0.7	1	0.2	0.9	0	1	1	1	31	0	0
277	1	73	96	179	29.9616	2	2.1848	1.51	4.76	1.41	0.59	287.651	131.66	1	0.6	0	0.6	0	0.5	0	0	0.6	0.4	0.3	0.6	0	0	0	0	0	100	0.1	0.8	0.1	1.3	0.3	1.5	0.4	1	0.6	0.4	0.8	0.1	0	0	0	45	0	0
278	1	76	55	160	21.4844	1	1.56347	1.56	3.39	1.43	0.84	184.151	117.784	1	0.5	0	1	0	0.7	0	0.1	0.7	0.2	0.3	0.8	0	0.2	109	1	0	94	0.2	0.9	0.5	1.5	1.1	1.3	1.4	0.5	1.1	0	0.8	0	1	0	0	67	0	0
279	0	67	105	160	41.0156	5	2.16025	1.52	4.45	1.46	0.66	268.446	124.266	1	0.5	0.1	0.3	0	0.3	0	0.1	0.2	0.3	0.2	0.2	0	0.2	113	0	0	104	0.1	0.2	0.5	0.8	0.6	1	0.5	0.8	0.3	0.4	0.2	0.2	0	0	0	61	0	0
280	0	72	50	155	20.8117	1	1.46723	0.96	5.88	0.96	0.33	226.183	154.156	1	0.1	0.1	0.8	0.4	0.7	0.3	0.2	0	0.1	0	0.7	0.3	0.1	91	0	0	109	0	0.5	0.1	1.1	0.3	1.7	0.7	0.3	1.9	0.2	1.2	0	1	1	1	85	0	0
281	1	74	76	165	27.9155	2	1.86637	1.63	4.68	1.64	0.7	333.263	178.562	1	0.7	0.3	0.8	0	0.5	0	0.1	0	0.3	0.3	0.5	0	0.1	101	0	0	87	0	0.9	0.6	1.4	1.2	1.1	1.4	0.6	1.3	0.3	1.1	0.1	1	1	1	57	0	0
282	0	70	107	168	37.911	4	2.23458	1.69	3.41	1.61	0.94	218.866	97.9451	1	0.3	0.2	0.5	0	0.4	0	0	0.4	0.1	0.2	0.5	0	0	0	0	0	88	0	0.5	0.2	0.6	0.5	0.7	1	0.6	1	0.4	0.8	0.1	0	1	0	80	0	0
283	0	87	84	152	36.3573	4	1.88326	1.6	3.82	1.66	0.87	249.394	132.427	1	0.8	0	0.3	0	0.1	0.6	0.1	0.5	0.7	0	0	0.3	0.1	99	0	0	77	0.3	0.9	0.4	0.5	0.4	0.5	0.6	0.4	0.5	0.2	0.5	0.1	0	0	0	-12	0	0
284	1	66	102	167	36.5736	4	2.17524	1.19	4.88	1.8	0.74	309.362	142.22	1	0.6	0	0.6	0.1	0.1	0.1	0	0.6	0.4	0	0.3	0.2	0.1	61	1	0	101	0.2	0.8	0.5	1.1	0.9	0.7	1	0.3	0.6	0.1	0.5	0	0	0	0	16	0	0
285	0	69	44	148	20.0877	1	1.34495	1.06	4.69	0.94	0.4	163.785	121.778	1	0.6	0.1	0.2	0.1	0	0.3	0.1	0	0.5	0	0.1	0.2	0.1	112	0	0	103	0	1.2	0	2.2	0.1	1.5	0.1	0.7	0.5	0.2	0.9	0.1	0	1	1	-23	0	0
286	1	68	98	178	30.9304	3	2.20126	1.24	5.85	1.2	0.41	307.941	139.893	1	0.9	0.1	0.5	0.2	0.1	0.4	0.1	0.7	0.7	0	0	0.2	0.2	135	1	1	118	0.1	0.5	0.5	0.9	0.6	0.7	1	0.5	0.8	0.6	1	0.3	0	0	0	-19	0	3
287	0	65	75	159	29.6665	2	1.82003	1.35	4.11	1.18	0.57	186.308	102.366	1	0.5	0	0.4	0.1	0.1	0.3	0	0.4	0.4	0	0.2	0.2	0.1	112	0	0	94	0.1	0.6	0.2	1	0.3	0.5	0.3	0.2	0.2	0.1	0.2	0	0	0	0	5	0	0
288	0	65	62	156	25.4767	2	1.63911	1.13	4.11	1.21	0.59	165.992	101.27	1	0.5	0	0.6	0	0.4	0	0	0.5	0.2	0.2	0.5	0	0.1	95	0	0	90	0.2	0.6	0.4	1.3	0.6	0.5	0.6	0.1	0.5	0	0.5	0	1	1	0	57	0	0
289	0	61	80	160	31.25	3	1.88562	1.49	3.98	1.41	0.71	218.996	116.14	1	1.2	0	1.3	0.1	0.6	0.3	0	1.2	0.6	0	0.8	0.2	0.2	130	1	1	94	0.1	1.3	0.4	1.2	1.1	0.2	1.8	0	1.9	0.1	1.7	0	1	1	0	41	0	3
290	0	79	54	154	22.7694	1	1.51987	1.1	4.98	1.34	0.54	237.63	156.349	1	0.7	0	1.1	0	0.5	0	0	0.8	0.2	0.1	0.7	0	0.2	108	1	0	104	0.1	0.8	0.6	1.2	1.6	1.2	1.7	0.8	1.8	0.5	1.6	0.1	0	0	0	57	0	0
291	0	54	71	167	25.4581	2	1.81483	1.04	5.3	0.88	0.33	189.771	104.567	1	0.8	0.2	0.7	0	0.2	0.1	0.1	0	0.4	0.3	0.5	0.1	0	0	0	0	99	0.1	0.6	0.5	2	0.8	1.5	1.1	0.9	1.4	0.8	1.4	0.5	0	0	0	48	0	0
292	1	74	91	175	29.7143	2	2.10324	1.73	4.37	1.6	0.73	310.901	147.82	1	0.8	0.3	0.2	0.2	0.2	0	0.1	0	0.7	0.2	0	0.3	0.2	85	0	0	115	0.1	0.9	0.3	1.5	0.7	1.8	1	1.1	1.1	0.8	0.7	0.3	0	1	1	-21	0	0
293	0	76	70	156	28.764	2	1.74165	1.08	4.76	0.99	0.42	175.853	100.969	1	0.7	0	0.4	0.1	0.1	0.3	0	0.5	0.5	0	0.1	0.1	0.1	69	0	0	109	0.1	0.5	0.4	0.7	0.6	0.5	0.4	0.3	0.5	0.2	0.3	0.1	0	0	0	2	0	0
294	1	77	72	170	24.9135	1	1.84391	1.42	4.18	1.4	0.67	225.11	122.083	1	1	0.1	0.3	0.1	0.1	0.9	0.1	0	1	0	0.1	0.4	0.1	115	1	0	89	0.2	0.4	0.8	0.6	0.7	0.6	0.4	0.4	0.4	0.3	0.4	0.3	0	0	0	-15	0	0
295	0	62	68	161	26.2336	2	1.74388	1.36	4.26	1.29	0.61	210.688	120.816	1	0.9	0.5	0.3	0.1	0.5	0	0.3	0	0.8	0.5	0.3	0	0.25	94	1	1	112	0.3	0.6	0.6	1.7	0.4	1.1	0.2	0.3	0.2	0.5	0.2	0.1	0	0	0	25	0	3
296	0	59	84	152	36.3573	4	1.88326	1.39	4.66	1.32	0.57	249.368	132.413	1	1.7	0.1	1	0.1	0	0.8	0	1.3	1.3	0	0.2	0.2	0.1	94	0	0	81	0	1.2	1.1	1.2	1.2	1	1.2	0.8	1.1	0.4	0.9	0.2	0	1	1	-3	0	0
297	0	88	62	150	27.5556	2	1.60728	1.04	4.74	0.88	0.37	157.674	98.1001	1	1	0	0.7	0	0.1	0.3	0	0.8	0.6	0	0.2	0	0	0	0	0	92	0.2	0.9	0.7	1.2	0.8	0.9	0.7	0.5	1.1	0.2	0.9	0.1	0	0	0	11	0	0
298	0	75	60	154	25.2994	2	1.60208	1.26	3.69	1.21	0.66	153.172	95.6084	1	1.6	0	0.9	0	0.1	1.1	0	1.2	1.2	0	0.1	0.4	0.1	105	0	0	83	0	1.4	0	0.8	0.8	0.3	1.5	0.1	1.3	0.2	1.2	0	0	0	0	-5	0	0
299	1	54	83	177	26.493	2	2.02011	1.38	5.68	1.11	0.39	301.756	149.376	1	0.7	0	0.7	0.1	0.1	0.5	0.1	0.6	0.4	0	0.3	0.2	0.1	113	0	0	98	0.2	0.9	0.5	1	1	1.2	2.2	0.1	2	0	1.6	0	1	0	0	15	0	0
300	1	48	70	175	22.8571	1	1.84466	1.2	4.88	1.37	0.56	247.836	134.353	1	0.7	0.1	0.5	0.2	0.1	0.4	0.1	0	0.6	0	0.2	0.2	0.2	76	1	1	81	0.1	0.6	0	0.8	0.5	1.7	1.6	1	1.4	0.4	0.9	0	0	0	0	3	0	3
301	0	77	85	155	35.3798	4	1.91304	1.48	3.78	1.36	0.72	196.941	102.946	1	1.4	0	0.5	0.7	0.1	1.7	0	0.8	1.5	0	0.1	1.1	0.2	125	1	0	121	0.1	1.7	0.1	1.6	0.1	1.6	1.2	0.5	1.3	0.5	1.2	0.2	1	1	0	-36	0	0
302	1	61	98	178	30.9304	3	2.20126	1.22	5.21	1.3	0.5	267.13	121.353	1	1.3	0	0.5	0	0.1	0.8	0	0.9	1.1	0	0.1	0.3	0.1	78	0	0	113	0.2	0.8	1	0.7	1.1	0.7	1	0.5	0.8	0.1	0.6	0	0	0	0	-4	0	0
303	1	77	65	165	23.8751	1	1.72603	1.44	4.19	1.15	0.55	198.603	115.064	1	0.5	0	0.4	0	0	0.3	0	0.4	0.4	0	0.1	0.1	0.1	74	1	0	105	0.2	0.8	1.3	1.5	1.5	1.2	0.9	0.5	0.6	0.2	0.4	0	0	0	0	10	0	0
304	1	75	70	170	24.2215	1	1.81812	1.38	4.4	1.19	0.54	211.349	116.246	1	0.7	0.2	0.5	0.1	0.5	0	0.1	0	0.6	0.3	0.4	0	0.1	108	0	0	104	0	0.2	0.8	0.8	1.1	0.6	1.1	0.4	1	0.3	0.9	0.2	0	0	0	32	0	0
305	1	57	60	162	22.8624	1	1.64317	1.31	4.34	1.38	0.64	221.547	134.829	1	0.6	0.3	1.2	0.3	0.7	0.2	0.3	0	0.2	0.1	0.9	0.2	0.25	121	0	0	98	0.2	0.7	0.9	1.3	1.3	1.1	2.1	0.9	1.9	0.5	1.1	0.2	0	1	1	60	0	0
306	1	54	73	159	28.8754	2	1.7956	1.2	5.53	1.61	0.58	342.436	190.709	1	0.7	0	0.7	0	0.2	0	0.1	0.7	0.5	0	0.3	0	0.1	111	0	0	89	0.1	1	0.3	1.8	0.4	1.5	1.6	0.1	1.5	0	1	0	1	0	0	25	0	0
307	0	95	46	167	16.494	0	1.46078	1.34	3.98	1.64	0.82	228.558	156.462	1	1.1	0	0.4	0.2	0.2	1.1	0.1	0	1.1	0	0.2	0.6	0.1	85	0	0	90	0.1	0.4	0.9	0.7	1.4	0.5	1.7	0.4	1.1	0.3	0.7	0.1	0	0	0	-18	0	0
308	1	59	84	183	25.0829	2	2.0664	1.5	4	1.6	0.8	245.033	118.58	1	0.8	0	0.5	0.8	0.2	1.2	0.2	0	0.9	0	0.3	1	0.1	137	0	0	119	0.2	3.2	3.1	0.9	0.4	2.3	2.2	0.7	1.7	0.3	1.2	0.2	1	1	1	-44	3	0
309	1	87	72	167	25.8166	2	1.82757	1.23	5.95	1.27	0.43	327.231	179.053	1	0.7	0	0.6	0.1	0.1	0.5	9	0.5	0.5	0	0.1	0.2	0.2	117	0	0	82	0.1	0.7	0.7	0.4	0.6	0.7	1	0.5	1.1	0.4	1	0.2	0	0	0	-10	3	0
310	0	72	110	153	46.9905	6	2.16217	1.28	5.24	1.03	0.39	238.86	110.472	1	0.7	0	0.5	0.2	0.3	0.2	0	0.5	0.4	0	0.3	0.2	0	0	0	0	114	0.2	1.1	0.3	1.1	0.5	0.8	0.7	0.3	0.5	0.2	0.7	0.2	0	1	1	26	0	0
312	0	56	62	160	24.2188	1	1.65999	1.08	4.69	1.04	0.44	177.432	106.888	1	0.9	0	1	0	0.5	0	0.1	0.9	0.5	0.2	0.6	0	0.1	93	0	0	93	0.1	1	0.2	1.5	1.2	0.9	1.7	0.1	1.6	0	1.2	0	0	0	0	46	0	0
313	0	60	74	163	27.852	2	1.83045	1.2	4.29	1.01	0.470862	163.298	89.2117	0	0.7	0.3	0.6	0.1	0.6	0	0	0	0.4	0.4	0.4	0	0.1	74	0	0	87	0.1	0.7	0.2	1.1	0.5	0.8	0.7	0.5	0.9	0.3	0.8	0	1	0	0	50	0	0
314	1	81	85	178	26.8274	2	2.05007	1.08	5.13	1.1	0.42885	213.169	103.981	0	0.6	0	0.1	0.2	0	0	0	0	0.6	0	0	0	0.1	131	1	0	113	0.1	1	0.1	0.6	0.1	0.3	0.3	0	0.5	0	0.4	0	0	0	0	-35	0	0
315	1	79	96	175	31.3469	3	2.16025	1.21	3.74	1.42	0.759358	172.025	79.6323	0	0.3	0	0.1	0	0	0	0	0	0.2	0	0.1	0.1	0	0	0	0	72	0	0	0.1	0.7	0.1	0.7	0.1	0.2	0.1	0.1	0.1	0	0	0	0	-23	0	0
316	1	79	74	168	26.2188	2	1.85831	1.06	4.47	1.07	0.478747	165.386	88.9979	0	0.4	0.1	0.5	0	0.4	0	0	0	0.2	0.2	0.4	0	0.1	80	0	0	94	0.1	0.8	0	0	0	0	0.1	0.4	0.4	0.2	0.6	0	0	0	0	70	0	0
317	1	58	81	173	27.0641	2	1.97294	1.22	5.1	1.05	0.411765	223.196	113.129	0	0.5	0.2	0.4	0.1	0.1	0.2	0.2	0	0.3	0.1	0.1	0.1	0.1	85	1	0	94	0.1	0.4	0.3	0.7	0.7	0.8	1.8	0.5	1.5	0.4	0.9	0.3	0	0	0	30	0	0
318	0	45	88	170	30.4498	3	2.03852	0.91	4.94	1.05	0.425101	173.518	85.1197	0	0.8	0.2	0.2	0.2	0.1	0.6	0.2	0	0.7	0	0.1	0.2	0.1	75	0	0	93	0.2	0.8	0.5	0.7	0.4	0.6	0.5	0.3	0.7	0.2	0.8	0	0	0	0	-40	0	0
319	1	44	97	185	28.3419	2	2.23265	1.03	5	1.1	0.44	198.072	88.7161	0	0.2	0.1	0.6	0.1	0.4	0.1	0.1	0.4	0.1	0.1	0.5	0	0.1	80	0	0	80	0.3	0.3	0.7	0.9	0.6	0.4	0.6	0.2	0.4	0.1	0.3	0	0	0	0	60	0	0
320	1	45	105	193	28.1887	2	2.37259	1.07	5.66	1.08	0.381625	245.987	103.679	0	0.7	0	0.6	0.6	0.4	1.3	0.1	0.5	0.8	0	0.4	0.8	0.1	86	0	0	121	0.3	1	0.3	1.4	0.8	1.1	0.8	0.9	0.9	0.6	0.9	0.2	1	0	0	-26	0	0
321	1	64	81	170	28.0277	2	1.95576	1.28	4.31	1.27	0.589327	202.48	103.53	0	0.9	0.1	0.5	0	0.4	0	0.1	0.6	0.6	0.2	0.3	0	0.1	95	0	0	110	0.2	0.4	0.6	0.8	0.7	0.7	1.1	0.4	1.2	0.2	1	0	0	0	0	30	0	0
322	0	64	80	160	31.25	3	1.88562	0.7	4.7	1.27	0.540426	161.007	85.3868	0	0.7	0	0.4	0	0	0	0	0	0.5	0	0.2	0	0.1	100	1	0	110	0.2	1	0.2	0.9	0.3	0.4	0.7	0	0.6	0	0.5	0	0	0	0	16	0	0
323	1	50	95	173	31.7418	3	2.13665	1.18	4.65	1.26	0.541935	213.372	99.8626	0	0.9	0	0.9	0	0.4	0	0.1	1	0.6	0.2	0.6	0	0.1	92	0	0	104	0.1	0.8	0.1	0.9	0.2	0.8	0.8	0.6	1.2	0	1.1	0	0	0	0	42	0	0
324	0	75	73	165	26.8136	2	1.82916	1.01	4.64	0.96	0.413793	157.67	86.198	0	0.5	0	0.4	0	0.1	0.2	0	0	0.3	0	0.2	0	0.1	80	0	0	94	0	0	0	0	0	0	0.3	0	0.4	0	0.5	0	0	0	0	28	0	0
325	1	69	76	168	26.9274	2	1.88326	1.1	4.83	1.22	0.505176	210.868	111.97	0	0.9	0	0.7	0	0.2	0	0.1	0.7	0.7	0	0.4	0	0.1	74	0	0	109	0.1	0.7	0	0	0	0	0	0	0.2	0.3	0.5	0	1	0	0	10	0	0
326	1	58	84	172	28.3937	2	2.00333	1.03	5.79	0.82	0.283247	210.029	104.84	0	0.8	0.2	0.1	0.2	0.1	0	0.1	0.4	0.7	0.1	0	0.3	0.1	80	0	0	90	0.1	0.3	0.6	0.4	1.2	0.6	1.3	0.4	0.9	0	0.5	0.1	0	0	0	-45	0	0
327	1	67	103	176	33.2515	3	2.244	1.17	4.2	1.17	0.557143	171.59	76.4661	0	1.5	0	0.5	0	0	0	0.1	0.9	1.5	0	0	0	0.1	112	1	0	115	0.2	0.6	0.7	1	1	0.4	1.4	0.2	1.3	0	1.1	0	0	0	0	-20	0	0
328	1	54	108	183	32.2494	3	2.34307	0.88	5.56	1.07	0.384892	209.901	89.5837	0	0.5	0.1	0.7	0.1	0.3	0.1	0.1	0.5	0.3	0	0.3	0.1	0.1	84	0	0	80	0.3	0.2	1.3	0.2	1.6	0.2	1.2	0.1	0.7	0	0.3	0	0	0	0	40	0	0
329	1	60	91	179	28.4011	2	2.12714	1.16	4.96	1.07	0.431452	208.225	97.8899	0	0.7	0.2	0.1	0.1	0.1	0	0.2	0	0.7	0.1	0.1	0	0.1	80	0	0	105	0.1	0.2	0.5	0.5	0.8	0.8	1	0.7	0.9	0.4	0.6	0.2	0	0	0	-40	0	0
330	1	69	84	178	26.5118	2	2.03797	1.05	5.2	1.07	0.411538	209.843	102.967	0	0.4	0	0.5	0	0.1	0.3	0.1	0.4	0.3	0	0.3	0	0.1	95	1	0	93	0.1	0.5	0.2	0.2	0.9	0	0.9	0	0.4	0	0.4	0	0	0	0	25	0	0
331	1	76	76	160	29.6875	2	1.83787	1.03	4.71	1.02	0.433121	170.584	92.8159	0	0.6	0	1.2	0	1	0	0	0	0.3	0.4	1	0	0.1	84	0	0	90	0.1	0.8	0.3	1	0.4	1	1.1	0	1.8	0	1.5	0	1	0	0	60	0	0
332	0	47	120	164	44.6163	5	2.33809	1.03	4.7	1.09	0.46383	178.041	76.148	0	0.3	0.2	1.2	0	1.1	0	0.1	0.7	0.1	0.5	1.1	0	0.1	75	0	0	88	1.1	0	0.5	1.4	0.4	1	0.9	0.2	0.8	0	0.8	0	0	0	0	80	0	0
333	1	41	93	174	30.7174	3	2.12014	1.71	3.43	1.76	1.02624	240.244	113.315	0	0.7	0	0.9	0	0.4	0	0.1	0.7	0.2	0.1	0.6	0	0.1	60	0	0	110	0.3	0.5	1.4	0.7	1.5	0.3	1.1	0	0.8	0	0.7	0	0	0	0	50	0	0
334	1	56	96	178	30.2992	3	2.17868	1.09	5.12	1.02	0.398438	203.27	93.2996	0	0.9	0	0.5	0	0	0	0	0	0.6	0	0.1	0	0.1	60	0	0	100	0	0	0.2	1.6	0.5	1.4	0.5	0.6	0.6	0	0.6	0	0	0	0	7	0	0
335	1	81	79	180	24.3827	1	1.98746	0.99	5.03	0.92	0.365805	172.716	86.9031	0	0.6	0.2	0.5	0	0.5	0	0	0	0.5	0.3	0.4	0	0.1	80	0	0	99	0	0	0.2	1.3	0.6	1.6	1.3	1	1.5	0.6	1.2	0.1	0	0	0	60	0	0
336	1	58	114	193	30.6048	3	2.47218	1.31	3.94	1.43	0.725888	197.612	79.9344	0	0.8	0.1	0.2	0	0	0	0	0.6	0.7	0.1	0	0	0.1	90	1	0	77	0	0	0.3	0.7	1.2	0.5	1.3	0.3	1	0.1	0.7	0.1	0	0	0	-19	0	0
337	1	75	73	175	23.8367	1	1.88378	0.8	5.72	0.95	0.332168	191.596	101.708	0	0.4	0	0.2	0	0	0	0	0	0.3	0	0	0.1	0.1	77	0	0	90	0	0	0	0	0	0	0.3	0.1	0.8	0	0.8	0	0	1	0	-15	0	0
338	1	60	95	186	27.4598	2	2.21548	1.35	3.7	1.2	0.648649	161.481	72.8877	0	0.6	0.1	0.1	0.2	0	0	0.1	0	0.6	0	0	0.2	0.1	63	0	0	119	0.1	0.3	0.2	0.3	0.7	0.6	1.3	0.5	1.1	0.2	0.7	0.1	0	0	0	-38	0	0
339	1	64	72	159	28.4799	2	1.78326	1.18	3.81	1.36	0.713911	167.516	93.9384	0	0.6	0.1	0.5	0.1	0	0.3	0.1	0.5	0.3	0	0.3	0.1	0.1	76	0	0	85	0.1	0.3	0.2	0.1	0.7	0.4	1.5	0.4	1.4	0.3	1	0.2	0	0	0	30	0	0
340	1	50	84	173	28.0664	2	2.00915	0.98	4.7	0.93	0.395745	154.404	76.8506	0	0.6	0.8	0.8	0	0	0	0.1	0.6	0.4	0	0.5	0	0.1	54	0	0	124	0	0	0	0	0.3	0.1	0.6	0	0.7	0	0.7	0	1	0	0	34	0	0
341	1	61	83	170	28.7197	2	1.97976	0.86	5.21	1.12	0.429942	192.087	97.0256	0	0.5	0	0.3	0.3	0.1	0.6	0.1	0	0.6	0	0.1	0.4	0.1	104	0	0	113	0.4	0.8	1.1	1.2	1.4	1.1	1.2	0.8	0.9	0.4	0.5	0.3	0	0	0	-30	0	0
342	1	68	105	175	34.2857	3	2.25924	0.84	5.3	1.19	0.449057	204.302	90.4297	0	0.4	0	0.4	0	0.1	0	0.1	0.4	0.2	0.2	0.2	0	0.1	72	0	0	111	0.1	0.4	0.6	0.8	0.8	0.7	1	0.5	1.3	0.3	1.1	0.1	0	0	0	12	0	0
343	1	40	86	179	26.8406	2	2.06788	0.84	4.4	1.21	0.55	152.882	73.9318	0	0.4	0.1	1	0	0.6	0	0	0	0.1	0	0.9	0	0.1	76	0	0	93	0	0	0	0	0.2	0.9	0.3	0.3	1	0	1	0	0	0	0	69	0	0
344	1	74	76	170	26.2976	2	1.89444	1.06	4.18	1.05	0.502392	146.784	77.4818	0	0.8	0	0.4	0.1	0.1	0.4	0	0	0.6	0	0.1	0.1	0.1	103	1	0	107	0.1	0.7	0.5	0.8	1.1	1	1.4	0.6	1.2	0.2	0.8	0	0	0	0	-1	0	0
346	1	53	87	178	27.4587	2	2.07405	0.8	5.11	1.06	0.414873	171.206	82.5467	0	0.6	0.1	0.2	0	0	0	0	0	0.4	0	0.1	0	0.1	112	1	0	80	0	0	0.3	0	0.1	0.8	0.4	0	0.9	0	0.8	0	0	0	0	-15	0	0
347	1	74	80	177	25.5354	2	1.98326	1.32	2.94	1.37	0.931973	127.83	64.4542	0	0.3	0	1	0.1	0.6	0.1	0.1	0	0.1	0.2	0.8	0	0.1	80	1	0	84	0.1	0.3	0.5	1.2	0.8	1.4	1.1	0.5	0.8	0	0.5	0	0	0	0	81	0	0
348	1	46	115	172	38.8724	4	2.34402	1.02	5.5	1.16	0.421818	238.959	101.944	0	1.2	0.1	0.3	0.1	0.1	0	0.1	0.7	0.8	0.1	0.2	0	0.1	105	0	0	118	0.1	0.8	0.9	1.2	1.2	0.8	1.4	0.5	1.1	0.3	0.7	0.1	0	0	0	-21	0	0
349	1	64	113	172	38.1963	4	2.32355	0.93	4.25	1.09	0.512941	141.711	60.9892	0	0.6	0	0.2	0	0	0	0.1	0.4	0.5	0	0	0	0.1	140	1	0	107	0.2	0.5	0.5	0.5	0.8	0.4	0.6	0.3	0.4	0.2	0.3	0	0	0	0	-22	0	0
350	0	61	60	158	24.0346	1	1.62275	0.94	4.08	1.03	0.504902	128.234	79.0226	0	0.7	0	0.3	0.2	0.1	0.5	0	0	0.6	0	0.1	0.3	0.1	103	1	0	112	0.1	1.6	0.1	1.7	0.1	1.5	0.3	0.3	0.7	0.1	0.6	0	0	0	0	-29	0	0
351	1	63	76	190	21.0526	1	2.00278	1.42	4.37	1.1	0.503432	203.199	101.459	0	0.7	0	0.4	0.1	0.1	0.4	0	0	0.5	0	0.1	0.1	0.1	54	0	0	72	0	0	0.6	0.3	1.1	0.3	1.1	0	0.9	0	0.5	0	0	0	0	-4	0	0
352	0	76	72	168	25.5102	2	1.83303	0.76	5.29	0.99	0.374291	167.63	91.4494	0	1	0	0.8	0.2	0	0	0	0	0.7	0	0.2	0.2	0.1	114	1	0	114	0.1	0.8	0.5	0.8	0.5	1	1.2	0.7	1.8	0.4	1.7	0.3	0	1	0	-2	0	0
353	1	82	68	175	22.2041	1	1.81812	1.1	4.57	0.88	0.38512	154.891	85.1932	0	0.8	0.3	0.3	0	0.6	0	0	0	0.7	0.4	0.4	0	0.1	136	1	0	110	0	0	0.2	1.1	0.2	1.1	0.7	0.9	1.4	0.5	1.3	0.1	0	1	1	45	0	0
354	1	44	80	176	25.8264	2	1.97765	0.74	4.4	1.1	0.5	131.778	66.6334	0	0.3	0.1	0.7	0.1	0.4	0	0.1	0	0.1	0.1	0.6	0.1	0.1	76	0	0	102	0.2	0.8	0.2	0.6	0.7	0.7	1.1	0.4	0.9	0.2	0.5	0.1	0	0	0	54	0	0
355	1	82	72	158	28.8415	2	1.77764	1.03	5.14	0.87	0.338521	177.812	100.027	0	0.4	0	0	0	0.1	0.7	0.1	0.1	0.6	0	0	0	0.1	95	0	0	103	0.1	0.8	0.1	1.6	0.1	1.4	0	0	0.1	0.4	0.1	0.1	0	0	0	-43	0	0
356	1	85	85	170	29.4118	2	2.00347	1.07	4.94	1.08	0.437247	196.724	98.1916	0	0.7	0	0.2	0	0	0	0.1	0.4	0.6	0	0.1	0	0.1	91	1	0	112	0.2	0.7	0.8	1.1	0.5	0.5	0.5	0.3	0.4	0	0.4	0	0	0	0	7	0	0
357	1	71	95	172	32.112	3	2.13047	1.19	4.3	1.31	0.609302	195.957	91.9783	0	0.7	0.2	0.7	0	0.5	0	0.1	0.6	0.5	0.3	0.5	0	0.1	104	0	0	104	0.2	0.5	0.6	1.4	0.5	0.9	0.9	0.6	1.1	0.2	0.9	0.1	0	0	0	22	0	0
358	1	67	73	170	25.2595	2	1.85667	1.01	3.99	0.99	0.496241	126.464	68.1136	0	0.9	0	0.5	0.2	0.1	1	0	0	1	0	0.3	0.7	0.1	70	0	0	90	0	0	0.1	1.1	0.4	0.4	0.5	0.1	0.1	0	0.8	0	0	0	0	-11	0	0
359	1	48	79	173	26.3958	2	1.94843	0.52	5.74	0.9	0.313589	148.547	76.2394	0	0.2	0	0.2	0.2	0.1	0.4	0	0	0.3	0	0.2	0.3	0.1	99	1	0	91	0	0	0.1	1.2	0.3	1	0.6	0.6	0.5	0.3	0.4	0	0	0	0	-18	0	0
360	1	74	87	163	32.7449	3	1.98473	1.29	3.31	1.32	0.797583	142.946	72.0227	0	0.8	0.3	0.1	0	0.3	0	0.1	0	0.6	0.3	0.1	0	0.1	50	0	0	72	0.1	0.2	0.1	0.3	0.7	0.9	0.6	0.7	0.6	0.5	0.5	0.4	0	0	0	-17	0	0
361	1	64	82	171	28.0428	2	1.97358	1.17	3.9	1.41	0.723077	177.531	89.9541	0	0.4	0.4	0.8	0	0.7	0	0.2	0	0.2	0.5	0.8	0	0.1	90	0	0	77	0.2	0.4	0.7	0.8	1.5	0.8	1.6	0.4	1.4	0.3	0.9	0.1	0	0	0	90	0	0
362	1	79	79	170	27.3356	2	1.93146	1.12	4.02	1.29	0.641791	167.634	86.791	0	0.7	0	0.1	0.2	0.1	0.7	0.1	0	0.7	0	0.1	0.4	0.1	66	0	0	92	0.1	0.4	0.4	0.7	1.1	0.9	1.3	0.7	1.1	0.4	0.7	0.1	0	0	0	-40	0	0
363	1	71	96	172	32.45	3	2.14165	1.23	4.35	1.18	0.542529	189.033	88.265	0	0.6	0.1	0.3	0.1	0.1	0.4	0.1	0	0.5	0.1	0	0	0.1	78	0	0	100	0.1	0.3	0.6	0.7	1.1	0.5	0.9	0.3	0.8	0.2	0.5	0.1	0	0	0	-10	0	0
364	1	59	106	170	36.6782	4	2.23731	1.12	4.6	1.29	0.56	206.22	92	0	0.7	0.3	0.3	0.2	0.1	0.4	0	0	0.6	0.3	0.1	0	0.1	99	0	0	70	0.2	0.5	0.4	1	0.6	1.4	0.8	1.1	0.7	0.6	0.6	0.3	0	1	0	50	0	0
365	1	57	80	170	27.6817	2	1.94365	1.39	4.02	1.17	0.58	183.58	94	0	1.5	0	0.7	0.1	0.3	1.2	0	0	1.4	0	0.2	0.6	0.1	74	0	0	96	0.1	1.9	0.1	1.5	0.3	1.8	0.5	1	0.8	0.2	1	0	0	0	0	-10	0	0
366	1	82	78	170	26.9896	2	1.9192	1.32	4.1	1.07	0.52	170.69	89	0	0.7	0	0.3	0.1	0	0	0	0	0.6	0	0.1	0.3	0.1	85	1	0	87	0.1	1.3	0.4	0.4	0.5	0.2	0.6	0	0.5	0	0.4	0	0	0	0	-24	0	0
367	1	85	54	158	21.6311	1	1.53948	0.88	5.34	0.92	0.34	176.75	115	0	0.8	0.2	0.5	0.1	0.1	0.7	0	0	0.7	0.2	0.2	0.1	0	0	0	0	89	0	0	0.1	1.4	0.2	3	0.4	1.4	1.4	0.4	1.1	0	0	1	1	35	0	0
368	0	86	63	150	28	2	1.62019	1.45	2.84	1.42	1	136.43	84.2064	0	0.8	0	0.5	0.1	0.1	0.3	0	0	0.6	0	0.1	0.2	0.1	90	1	0	64	0.1	0.5	0.5	0.7	1.4	0.8	1.3	0.8	1.2	0.5	0.7	0.2	0	0	0	-9	0	0
369	1	54	96	176	30.9917	3	2.16641	1.15	4.86	1.1	0.452675	204.035	94.1811	0	0.4	0.1	0.5	0	0.2	0	0.1	0.5	0.4	0.3	0.2	0	0	0	0	0	107	0.1	0.7	0.2	1.1	0.2	1.2	0.8	0.4	0.9	0.2	0.7	0.1	0	0	0	50	0	0
370	1	78	91	185	26.5888	2	2.1625	1.4	4.7	1.66	0.706383	302.903	140.071	1	0.8	0	0.2	0.6	0.2	1	0.2	0	0.8	0	0.2	0.7	0.1	117	1	1	108	0.2	1.3	1.4	2.1	2.1	2	1.7	1.2	1	0.6	0.8	0.3	0	1	1	-39	0	3
371	1	84	75	180	23.1481	1	1.93649	1.08	6.9	1.25	0.362319	381.407	196.958	1	0.7	0.3	0.1	0	0.4	0	0.2	0	0.5	0.4	0.2	0	0	0	0	0	129	0.1	0.4	0.2	1	0.3	1	0.2	0.6	0.3	0.3	0.4	0	0	0	0	3	0	0
372	0	80	65	160	25.3906	2	1.69967	1.01	4.75	1.08	0.454737	177.583	104.481	1	0.8	0	0.5	0	0.1	0.3	0.1	0.7	0.6	0	0.2	0.1	0.1	76	0	0	98	0.1	1.1	0.1	1.1	0.1	0.8	1.5	0.3	1.1	0	0.6	0	0	1	0	11	0	0
373	0	86	77	153	32.8933	3	1.80901	1.27	5.57	1.19	0.427289	287.517	158.936	1	0.7	0	0.8	0	0.3	0	0.1	0.7	0.3	0	0.6	0	0	0	0	0	96	0.1	0.4	0.2	0.6	0.4	0.4	0.9	0	1	0	0.9	0	0	0	0	53	0	0
374	1	70	75	170	25.9516	2	1.88193	1.11	5.17	1.09	0.421663	218.589	116.151	1	0.4	0.2	1	0.5	0.6	0.3	0.1	0.7	0.1	0	0.9	0.4	0.1	113	1	0	127	0.3	0.2	1.2	1.1	1.2	1	1.8	0.8	1	0.4	0.2	0	0	0	0	119	0	0
375	1	70	116	178	36.6115	4	2.3949	1.12	6.26	1.2	0.383387	321.913	134.416	1	0.6	0.4	0.3	0.1	0.3	0	0.2	0	0.5	0.3	0.2	0	0	0	0	0	87	0	0	0.4	0.9	0.5	0.9	0.7	0.9	0.7	0.5	0.5	0.4	0	0	0	37	0	0
376	1	72	75	170	25.9516	2	1.88193	1	5.5	1.2	0.436364	241.911	128.544	1	0.9	0.1	0.5	0	0.3	0	0	0	0.7	0.2	0.2	0.1	0.1	78	0	0	131	0.1	1.2	0.2	1.4	1.5	1.7	2	1.4	1.8	0.7	1.4	0.2	0	1	0	17	0	0
377	1	61	84	183	25.0829	2	2.0664	1.42	5.7	1.18	0.414035	322.145	155.897	1	0.7	0.3	0.3	0.1	0.2	0	0.2	0	0.7	0.1	0	0	0.1	101	1	0	95	0.1	0.7	0.1	1.2	0.1	1.3	1	1	1.3	0.5	1	0.2	0	0	0	-5	0	0
378	1	66	74	175	24.1633	1	1.89663	1.4	5.35	1.09	0.407477	274.027	144.481	1	0.7	0	0.8	0	0.5	0.1	0.1	0.6	0.2	0	0.6	0	0	0	0	0	107	0.1	1.1	0.1	1.7	0.1	1.6	0.3	0.6	0.5	0	1	0	1	0	0	23	0	0
379	0	58	80	160	31.25	3	1.88562	1.08	4.74	1.12	0.472574	189.995	100.76	1	1.2	0	0.6	0	0	0	0.1	0.9	1	0	0.1	0.1	0.1	72	0	0	108	0.2	0.8	0.5	0.5	0.9	0.5	1.3	0.3	1.6	0	1.2	0	1	0	0	-8	0	0
380	0	61	65	152	28.1337	2	1.65664	1.22	4.97	1.2	0.482897	234.141	141.335	1	0.7	0	0.6	0	0.2	0.3	0	0	0.5	0	0.3	0.1	0.1	77	1	0	104	0.1	1.2	0.1	1	0.2	0.8	0.7	0.2	0.8	0	0.8	0	0	1	1	27	0	0
381	0	77	90	156	36.9822	4	1.97484	1.65	3.86	1.6	0.829016	251.691	127.449	1	0.8	0.1	0.2	0.1	0	0	0.2	0	0.8	0	0.2	0.1	0.1	104	1	0	93	0	0	0	0	0	0	0	0	0.1	0.4	0.2	0.1	0	0	0	-35	0	0
382	1	75	72	170	24.9135	1	1.84391	1.19	5.11	1.02	0.399217	215.813	117.041	1	0.7	0	0.7	0	0.2	0	0	0	0.4	0.1	0.5	0	0	0	0	0	109	0.1	1	0.6	2	0.7	2.4	0.7	0.8	1.5	0	1.4	0	1	0	0	22	0	0
383	1	83	83	172	28.0557	2	1.99137	1.26	5.51	1.4	0.508167	315.04	158.203	1	0.4	0	0.1	0.3	0	0	0	0.1	0.5	0	0	0	0	0	0	0	107	0	0	0.4	1.3	0.5	1.3	0.8	1.2	0.9	1	1	0.8	0	0	0	-57	0	0
384	1	48	105	180	32.4074	3	2.29129	1.18	5.81	1.06	0.364888	271.346	118.425	1	1.2	0	0.3	0.3	0.1	1.2	0.1	0	1.2	0	0.1	0.7	0.1	108	0	0	108	2	1.5	0.8	2	0.8	1.9	1	1	0.9	0.7	0.7	0.5	0	0	0	-35	0	0
385	0	70	58	150	25.7778	2	1.55456	1.06	4.12	1.64	0.796117	206.236	132.665	1	0.8	0	0.7	0.2	0.2	0.2	0	0	0.5	0	0.4	0.2	0.1	75	0	0	84	0.1	0.1	0.9	0.3	0.8	0.4	0.9	0.3	0.9	0.1	0.6	0.1	0	0	0	-7	0	0
386	1	50	88	174	29.0659	2	2.06236	1.4	5.2	1.5	0.576923	325.672	157.912	1	0.4	0	0.5	0.2	0.2	0.5	0.1	0.4	0.4	0	0.3	0.4	0.1	97	0	0	110	0.4	0.9	1.4	2	3	1.5	2.9	1	2.4	0.5	1.8	0	0	0	0	7	0	0
387	1	73	90	167	32.2708	3	2.04328	1.4	4.51	1.32	0.585366	238.617	116.781	1	0.4	0.1	0.5	0.1	0.1	0.1	0.1	0	0.2	0	0.2	0.1	0.1	76	1	0	85	0.1	0.6	0.2	0.9	0.2	1.1	0.1	0.7	0.3	0.4	0.3	0.2	0	0	0	12	0	0
388	0	74	72	177	22.9819	1	1.88149	1.25	4.88	1.24	0.508197	236.871	125.896	1	0	0.4	0.2	0.7	0.7	0.7	0.1	0	0.7	0	0.5	0.4	0.1	76	0	0	107	0.1	1.2	0.1	2.7	0.3	2.3	0.2	0.8	0.5	0.3	0.6	0.3	0	1	0	-30	0	0
389	1	66	88	173	29.4029	2	2.05643	1.24	5.45	1.1	0.40367	259.127	126.008	1	0.4	0	1.1	0	0.8	0	0	0	0.1	0.3	0.9	0	0.1	84	1	0	107	0	0	0.4	1.3	0.5	0.4	0.6	0.2	0.8	0	0.8	0	0	0	0	72	0	0
390	1	70	55	170	19.0311	1	1.61159	1.25	4.67	1.38	0.591006	239.424	148.564	1	0.5	0	0.5	0	0.3	0	0.2	0.5	0.4	0	0.3	0	0.1	83	1	0	118	0.6	1.5	1.4	1.5	2.4	1.5	2.5	0.7	1.8	0	1	0	1	0	0	3	0	0
391	0	59	62	165	22.7732	1	1.68572	1.03	4.39	1.16	0.528474	167.137	99.1485	1	0.9	0	0.5	0	0.1	0.5	0.1	0.7	0.7	0	0.3	0	0.1	90	0	0	105	0.3	0.3	1	0.3	1.1	0.4	0.8	0.1	0.6	0	0.5	0	0	0	0	15	0	0
392	1	73	82	169	28.7105	2	1.962	1.7	4.63	1.6	0.691145	332.82	169.633	1	0.9	0	0.6	0	0.2	0.4	0.1	0.8	0.6	0	0.2	0.2	0.1	103	0	0	137	0.2	0.7	0.3	0.4	0.6	1.2	1.5	1	1.4	0.3	1.2	0	0	0	0	7	0	0
393	1	55	100	168	35.4308	4	2.16025	1.57	5.32	1.24	0.466165	322.316	149.203	1	0.5	0	0.2	0.2	0	0	0	0	0.6	0	0	0	0.1	123	1	1	97	0.1	1	0.2	2	0.3	2.2	0.4	0.6	0.7	0.2	0.7	0.1	0	0	0	-38	0	3
394	0	48	75	170	25.9516	2	1.88193	1.61	3.69	1.91	1.03523	270.535	143.754	1	1	0	0.3	0.5	0.1	0.7	0.2	0	0.9	0	0	0	0.1	83	0	0	83	0	0	0	0	0	0	0.9	1.7	1.8	0.8	1.5	0.3	0	0	0	-47	0	0
395	0	74	56	155	23.3091	1	1.55278	1.34	4.46	1.19	0.533632	210.842	135.784	1	0.4	0	0.9	0	0.7	0	0	0	0.1	0.3	0.8	0	0.1	96	1	0	105	0.1	1	0.9	2.5	0.9	1.6	1.1	0.7	1.9	0.5	1.9	0.3	0	1	1	80	0	0
396	0	68	72	160	28.125	2	1.78885	0.9	5.29	0.94	0.355388	178.906	100.011	1	0.5	0.4	0.6	0	0.9	0	0	0	0.2	0.6	0.8	0	0.1	123	1	0	96	0	0	0.1	0.6	0.6	0.8	0.7	0.2	0.6	0	0.4	0.5	0	0	0	84	0	0
397	0	82	50	160	19.5312	1	1.49071	0.86	5.34	1.01	0.378277	185.646	124.535	1	1.5	0	0.7	0	0.1	0.9	0	0	1.3	0	0.1	0.3	0.1	98	1	0	107	0.2	2.9	0.1	3.1	0.1	2.7	1.6	0	1.1	0	1	0	0	1	1	0	3	0
398	0	77	66	160	25.7812	2	1.7127	1.35	4.07	0.99	0.486486	163.534	95.4834	1	0.8	0.1	0.1	0.3	0	0	0	0	0.6	0	0	0	0.1	81	0	0	125	0	0	0	0	0	0	0.1	1.2	0.6	0.8	0.7	0.2	1	0	0	-45	0	0
399	1	74	90	170	31.1419	3	2.06155	1.5	4.54	1.36	0.599119	259.79	126.017	1	0.6	0	1.7	0.2	1.1	0.3	0.1	1.1	0.3	0	1.4	0.3	0.1	90	0	0	108	0.1	0.3	0.8	0.3	1.3	0.7	1.5	0.6	1.2	0.3	0.7	0	0	0	0	57	0	0
400	1	80	66	169	23.1084	1	1.76021	1.2	5.82	1.59	0.546392	367.528	208.798	1	1.2	0	0.3	0.1	0.2	1.3	0	0	1.4	0	0.2	0.8	0.1	66	0	0	100	0.1	1.2	0.1	1.1	0.1	0.5	0.3	0.5	0.8	0.4	1	0	0	1	0	-21	0	0
401	0	78	78	165	28.6501	2	1.89077	1.31	4.48	1.33	0.59375	225.995	119.526	1	0.6	0	0.6	0	0.3	0.1	0	0	0.3	0.1	0.3	0	0	0	0	0	104	0.1	0.6	0.2	1.6	0.4	0.7	1.1	0.6	1.2	0.1	1	0	0	0	0	47	0	0
402	0	73	45	150	20	1	1.36931	0.96	4.98	1.08	0.433735	185.571	135.522	1	0.3	0.2	0.5	0.2	0.3	0.1	0.1	0	0.1	0.3	0.4	0.2	0.1	97	0	0	102	0	0	0.2	1.1	0.6	1.3	0.5	0.7	1.7	0.2	1.4	0	1	1	0	80	0	0
403	0	85	53	155	22.0604	1	1.51061	1.42	3.77	1.17	0.62069	169.958	112.51	1	0.5	0	1.6	0	1.1	0	0.1	1	0.1	0.2	1.2	0	0.1	89	1	0	93	0.1	1.1	0.2	1.1	1.4	0.6	1.4	0	1.2	0	0.9	0	0	0	0	70	0	0
404	0	37	54	170	18.6851	1	1.59687	1.27	4.19	0.92	0.439141	155.363	97.2919	1	0.7	0.2	0.5	0	0.5	0	0	0	0.5	0.3	0.3	0	0.1	88	0	0	127	0	0	0.3	1.5	0.6	2.6	0.7	0.8	1.9	0.2	2.8	0	1	1	1	35	0	0
405	1	72	112	172	37.8583	4	2.31325	1.42	5.17	1.19	0.460348	277.324	119.885	1	0.7	0	0.2	0.4	0.1	0.5	0.2	0	0.6	0	0.1	0.3	0.1	100	1	0	96	0.1	0.5	0.2	1	0.9	1.5	1.2	1.3	1	0.9	0.7	0.5	0	0	0	-38	0	0
406	0	76	72	167	25.8166	2	1.82757	1.4	4.24	1.49	0.70283	238.653	130.585	1	0.8	0	0.4	0	0.1	0.7	0	0	0.7	0	0.1	0.2	0.1	115	1	0	94	0	0	0	0	0	0	0.3	0.3	0.4	0.1	0.4	0	0	0	0	3	0	0
407	1	76	76	172	25.6896	2	1.90555	1.78	3.01	1.88	1.24917	224.698	117.918	1	1.2	0	1.4	0	0.2	0.5	0	0	0.6	0	0.9	0.3	0.1	97	0	0	79	0.1	1.3	0.8	0.1	2.2	0.4	2.4	0.1	3.1	0.1	1.7	0.1	1	1	1	28	3	0
408	0	74	46	150	20.4444	1	1.38444	1.1	5.43	1.09	0.401473	235.413	170.042	1	0.4	0.1	0.5	0.1	0.2	0.1	0.1	0	0.2	0.2	0.4	0.1	0.1	118	1	0	83	0	0	0.4	1.8	0.5	1.2	0.6	0.7	1.4	0.1	1.3	0	0	0	0	41	0	0
409	0	66	82	155	34.1311	3	1.87898	1.01	4.72	1.19	0.504237	188.714	100.434	1	0.9	0	0.4	0.2	0.2	0.6	0	0	0.7	0	0.1	0.5	0.1	90	0	0	99	0.1	0.7	0.2	0.7	0.4	1.1	0.6	0.9	0.8	0.3	0.8	0	0	0	0	-17	0	0
410	1	61	67	171	22.913	1	1.78396	1.05	5.8	1.01	0.348276	242.175	135.752	1	0.8	0.1	0.2	0	0.1	0.7	0	0	0.8	0	0.1	0.3	0.1	113	1	0	109	0.1	0.7	0.1	1.4	0.3	2	0.7	1.1	1	0.5	0.7	0.1	0	0	0	-26	0	0
411	1	77	80	174	26.4236	2	1.96638	1.22	6.37	1.1	0.345369	331.436	168.551	1	0.7	0.3	0.5	0	0.5	0	0	0	0.4	0.4	0.3	0	0.1	113	1	0	133	0.1	0.6	0.1	1.2	0.1	1.4	0.7	0.8	1.2	0.6	1.4	0.5	0	0	0	64	0	0
412	1	75	72	158	28.8415	2	1.77764	1.6	5.39	1.2	0.445269	327.278	184.108	1	1.7	0	0.6	0	0.1	1.4	0	0	1.6	0	0.1	0.6	0.1	146	1	0	103	0	0	0.1	1	0.8	0.9	1.3	0.8	1.4	0.6	1.2	0.3	1	0	0	-14	0	0
413	0	79	61	161	23.533	1	1.65168	1.07	5.12	0.94	0.367188	190.403	115.278	1	0.8	0	0.6	0.2	0.2	0.3	0	0	0.5	0	0.4	0.2	0.1	113	1	0	86	0	0	0.2	1.1	0.1	0.8	0.3	0.7	0.6	0.6	1.1	0.4	0	0	0	1	0	0
414	1	84	60	178	18.937	1	1.7224	0.85	6.46	0.85	0.26	228.36	133	1	0.3	0	0.6	0.3	0.3	0.4	0	0	0.3	0	0.5	0.3	0	0	0	0	114	0	0	0.1	1.4	0.6	3.8	0.8	0.7	1	0.2	0.5	0	0	1	0	50	0	0
415	1	69	80	168	28.3447	2	1.93218	1.18	5.39	1.14	0.42	251.63	130	1	0.7	0	0.3	0.2	0	0	0	0	0.6	0	0.1	0.3	0.1	116	1	1	98	0.2	0.6	0.8	1.1	1.5	1.6	2.3	1.4	1.9	0.6	1	0.2	0	0	0	-25	0	3
416	1	59	59	173	19.7133	1	1.68383	1.2	5.87	1.11	0.38	287.71	171	1	0.6	0	0.5	0.3	0.4	0.5	0.2	0	0.5	0.1	0.4	0.4	0.1	128	1	1	104	0.1	0.8	0.1	0.5	0.2	1.8	1.1	0.1	1.6	0	1.6	0	1	1	1	0	0	3
417	0	75	77	156	31.6404	3	1.82665	1.17	4.63	1.14	0.49	196.12	107.366	1	0.8	0	0.6	0	0.3	0	0.1	0.6	0.6	0.2	0.3	0	0.1	82	0	0	112	0.1	0.8	0.2	0.6	0.1	0.6	0.3	0	0.7	0	0.7	0	0	0	0	37	0	0
418	0	66	83	149	37.3857	4	1.85345	0.99	3.94	0.96	0.48731	119.72	64.5932	0	0.8	0.3	0.1	0.2	0.1	0.6	0.3	0	0.7	0.2	0.1	0.2	0.1	84	0	0	100	0.1	0.3	0.3	0.2	0.1	0.1	0.1	0.2	0.1	0.2	0.2	0.2	0	0	0	-39	0	0
419	1	51	82	168	29.0533	2	1.95619	1.04	4.71	0.99	0.420382	168.41	86.091	0	0.8	0.2	0.7	0	0.1	0.1	0	0	0.5	0.4	0.5	0	0.1	64	1	0	100	0.1	0.7	0.4	1.8	1.4	1.3	1.3	0.6	1.1	0.3	0.9	0	0	0	0	70	0	0
420	1	45	108	171	36.9344	4	2.26495	1.12	5	1.22	0.488	225.612	99.61	0	0.9	0	0.5	0.1	0.1	0.4	0	0	0.6	0	0.1	0.1	0.1	52	0	0	100	0.3	0.4	0.9	0.6	1.2	0.5	1.1	0.2	0.9	0.1	0.7	0	0	0	0	4	0	0
421	0	47	53	159	20.9644	1	1.52998	0.89	4.55	0.92	0.404396	136.268	89.0656	0	0.3	0.1	0.5	0	0.3	0	0	0	0.1	0.1	0.4	0	0.1	60	0	0	92	0.1	0.3	0.3	0.8	0.3	0.3	0.5	0.1	0.5	0	0.4	0	0	0	0	76	0	0
422	1	58	111	184	32.7859	3	2.38188	1.51	3.7	1.21	0.654054	178.612	74.9878	0	1	0	0.8	0	0.2	0.4	0.1	0.9	0.6	0	0.3	0	0.1	48	1	0	104	0.8	1	1	1.1	1.1	0.9	1.3	0.6	1.3	0.2	0.9	0	0	0	0	19	0	0
423	1	48	73	175	23.8367	1	1.88378	0.96	4.45	1.07	0.480899	153.669	81.5748	0	0.5	0.1	0.7	0	0.5	0	0.1	0.6	0.2	0.3	0.6	0	0.1	52	0	0	100	0.1	0.9	0.1	1.5	0.3	2.2	1.1	0.2	1.3	0.3	1.1	0.1	0	0	0	70	0	0
424	0	65	64	160	25	2	1.68655	0.75	4.36	1.03	0.472477	124.23	73.6593	0	0.9	0	0.5	0	0.1	0.5	0	0	0.7	0	0.1	0.1	0.1	44	0	0	84	0.1	0.8	0.6	0.6	0.8	0.2	0.7	0.1	0.8	0	0.6	0	0	0	0	-1	0	0
425	1	66	70	168	24.8016	1	1.80739	1	4.18	1.15	0.55	150.86	83.4686	0	0.7	0	0.8	0	0.2	0	0.1	0.7	0.3	0	0.5	0	0.1	52	0	0	96	0.3	1	0.4	1	0.6	0.5	1.2	0.1	1.2	0	0.9	0	0	0	0	51	0	0
426	1	81	60	174	19.8177	1	1.70294	1.48	3.17	1.47	0.927445	164.808	96.7788	0	0.6	0	0.7	0.1	0.2	0.6	0.1	0.6	0.5	0	0.4	0.3	0.1	44	1	0	84	0.2	1.9	0.4	2.5	0.2	1.4	0.6	0.7	0.9	0.1	0.8	0	0	0	0	7	0	0
427	1	55	81	169	28.3604	2	1.95	1.01	3.98	1.04	0.522613	130.568	66.9579	0	0.8	0.1	0.3	0.2	0.1	0.4	0.2	0	0.6	0	0.1	0.2	0.1	56	0	0	92	0.1	0.6	0.5	0.7	0.5	0.2	0.8	0.2	0.6	0.2	0.4	0.1	1	0	0	-17	0	0
428	1	61	91	181	27.7769	2	2.13899	1.02	5.05	0.98	0.388119	184.984	86.4818	0	0.7	0	0.1	0.1	0.1	0.5	0	0	0.6	0	0.1	0.2	0.1	44	0	0	104	0.1	0.7	0.4	1	0.8	0.9	0.8	0.7	0.8	0.3	0.5	0.1	0	0	0	-23	0	0
429	0	52	80	156	32.8731	3	1.86	1.23	3.73	1.21	0.65	152.85	82.09	0	0.8	0	0.3	0.3	0	0	0.1	0	0.6	0	0.1	0.4	0.1	72	0	0	68	0	0	0.1	0.4	0.1	0.7	0.3	0.5	0.5	0.3	0.5	0.1	0	0	0	-21	0	0
430	1	71	70	170	24.2215	1	1.82	1.15	4.49	1.19	0.53	190.37	104.71	0	1.1	0	0.8	0	0.1	0	0.1	0.9	0.7	0	0.3	0	0.1	88	0	0	80	0.2	0.4	1.8	1	2.2	0.8	2	0.4	1.8	0.1	1.2	0	0	0	0	12	0	0
431	1	50	108	180	33.3333	3	2.32	1.31	5.99	1.34	0.45	358.4	154.23	1	1	0	1	0	0.1	0	0.1	0.9	0.5	0	0.4	0	0.1	40	0	0	112	0.2	1.1	0.8	0.9	1.7	0.3	1.8	0.1	1.3	0	1.1	0	1	0	0	30	0	0
432	0	46	72	158	28.8415	2	1.78	1.3	4.26	1.26	0.59	200.2	112.62	1	0.9	0	1	0.1	0.1	0.3	0.1	0.9	0.4	0	0.5	0.2	0.1	64	0	0	80	0.3	0.8	0.6	0.8	1.4	0.6	1.4	0.4	1.3	0.2	1.2	0	0	0	0	12	0	0
433	0	74	75	158	30.0433	3	1.81	1.24	4.61	1.26	0.55	218.13	120.23	1	1.3	0	0.8	0.1	0.1	0.9	0	0	1	0	0.2	0.3	0.1	28	1	0	76	0.1	1.3	0.3	1	0.3	0.5	1.7	0.1	1.9	0	1.6	0	0	1	1	2	0	0
434	0	68	70	160	27.3438	2	1.76	1.28	4.31	1.14	0.53	187.6	106.36	1	1.2	0.1	1	0.1	0.1	0	0.1	1.1	0.7	0.1	0.4	0	0.1	32	1	0	92	0.2	0.7	0.5	0.8	0.9	0.9	1.3	0.7	1.4	0.4	1.2	0.2	0	0	0	30	0	0
435	0	60	87	163	32.7449	3	1.98	1.19	4.69	1.23	0.52	213.81	107.73	1	1.2	0.3	0.4	0	0.4	0	0.1	0	1	0.3	0.3	0	0.1	116	0	0	80	0.1	0.6	0.1	1	0.2	1	0.1	0.2	0.1	0.1	0.1	0.1	1	0	0	17	0	0
436	1	84	70	174	23.1206	1	1.84	1.2	4.92	1.33	0.54	245.54	133.49	1	0.6	0	1	0.3	0.3	0.4	0	0	0.3	0	0.7	0.3	0	0	0	0	88	0.1	0.6	0.1	0.5	0.4	0.6	0.8	0.4	1.2	0.1	0.7	0	0	0	0	26	0	0
437	0	71	63	160	24.6094	1	1.67332	0.83	4.17	0.94	0.450839	114.544	68.453	0	0.6	0	0.9	0	0.3	0	0.1	0.8	0.2	0	0.6	0	0.1	108	1	0	104	0.1	0.6	0.1	1.1	0.6	1.1	1.2	0.6	1.2	0.1	0.9	0	0	0	0	51	0	0
438	0	59	85	162	32.3884	3	1.95576	0.9	4.4	0.9	0.409091	127.915	65.4042	0	0.5	0.3	0.5	0.1	0.4	0	0.1	0.6	0.5	0.2	0.2	0	0.1	83	1	0	84	0.1	0.4	0.2	0.6	0.4	0.3	0.4	0.1	0.3	0.1	0.3	0	0	0	0	37	0	0
439	0	62	100	168	35.4308	4	2.16025	1.15	4.26	1.38	0.647887	196.633	91.0235	0	0.3	0	0.6	0.2	0.3	0.3	0.1	0.4	0.2	0	0.4	0.2	0.1	62	0	0	93	0.2	0.6	0.5	1	0.6	0.6	0.8	0.3	0.6	0.1	0.5	0	0	0	0	17	0	0
440	0	68	68	157	27.5873	2	1.72208	0.95	3.97	1.14	0.574307	133.598	77.5794	0	1	0	0.2	0.4	0.1	1.1	0.2	0	1	0	0.1	0.7	0.1	85	1	0	85	0.1	0.6	0.4	0.9	0.5	1.4	0.7	1.2	1	0.8	1.1	0.6	0	0	0	-41	0	0
441	0	70	70	162	26.6728	2	1.77482	1.24	3.56	1.16	0.651685	139.103	78.3755	0	0.8	0	0.6	0	0	0	0.1	0.6	0.6	0	0.2	0	0.1	88	0	0	106	0.1	0.8	0.1	0.8	0.2	0.5	0.5	0	0.8	0	0.8	0	1	0	0	11	0	0
442	0	76	63	152	27.268	2	1.63095	0.86	3.6	0.96	0.533333	94.1525	57.7286	0	0.5	0.2	0.9	0.2	0.5	0	0	0	0.1	0.1	0.7	0	0.1	102	1	0	119	0.1	0.3	0.3	0.5	0.8	0.1	0.8	0	0.7	0	0.8	0	0	0	0	73	0	0
443	0	65	57	168	20.1956	1	1.63095	0.67	4.66	0.72	0.309013	100.548	61.6497	0	0.2	0	0.2	0.1	0.1	0.1	0	0	0.1	0	0.1	0	0.1	92	0	0	101	0.1	0.4	0.2	0.9	0.3	0.8	0.4	0.3	0.4	0.1	0.3	0	0	0	0	30	0	0
444	0	78	73	154	30.7809	3	1.76714	1	4	0.9	0.45	118.127	66.8462	0	1.3	0.3	0.1	0.1	0.1	1.2	0.1	0.7	1.2	0.2	0	0	0.1	72	0	0	81	0.1	0.4	0.2	0.2	0.2	0.3	0.1	0.2	0.2	0.2	0.1	0.1	0	0	0	-38	0	0
445	0	67	63	170	21.7993	1	1.72482	0.99	4.61	0.85	0.368764	142.242	82.4678	0	1	0	0.8	0.1	0.1	0.3	0	0	0.4	0	0.6	0.1	0.1	99	0	0	86	0	0	0	0	0.3	1.7	1.4	0.4	2.3	0	0.1	0	0	0	0	16	0	0
446	0	89	85	167	30.478	3	1.98571	1.37	3.18	1.31	0.823899	141.168	71.0917	0	0.8	0	0.6	0	0.1	0.2	0.2	0.7	0.6	0	0.1	0	0.1	44	0	0	97	0.3	0.7	0.6	1.1	0.7	1	0.6	0.5	1.3	0.2	1.1	0	0	0	0	14	0	0
447	0	91	78	163	29.3575	2	1.87927	1.45	2.21	1.49	1.34842	105.162	55.959	0	0.2	0.1	0.5	0	0.2	0	0	0	0.1	0.1	0.3	0	0	0	0	0	98	0	0	0	0	0	0	0.1	1	0.8	0.4	1.3	0.2	0	1	0	93	0	0
448	0	68	66	158	26.4381	2	1.70196	1.26	3.74	1.24	0.663102	159.126	93.4956	0	0.8	0	0.9	0	0.2	0	0.1	0.8	0.6	0.2	0.4	0	0.1	57	0	0	96	0.5	0.4	1.4	1.3	1.3	0.7	0.7	0	0.5	0	0.5	0	0	0	0	60	0	0
449	0	89	85	156	34.9277	3	1.9192	1.87	3.54	1.86	1.05085	283.278	147.602	1	1	0	0.8	0	0.1	0.3	0.2	1	0.7	0	0.3	0	0.1	96	1	0	105	0.2	0.9	0.8	1.2	1.2	1.3	1.2	0.5	0.9	0	0.6	0	0	0	0	10	0	0
[truncated: 4 more columns]

## Sheet: Dictionary
ID	Patient Identificaton number
Gender	0=female/1=male
Age	years
Weight	kg
Height	cm
BMI	Weight/(Height**2)
BMI_category	0= underweight, 1=normal, 2=overweight 3=obese 1, 4= obese 2, 5= obese 3
BSA	body surface area
IVSTd	interventricular septum thickness in diastole
LVIDd	left ventricular internal diameter in diastole
LVPWTd	left ventricular posterior wall thickness in diastole
RWT	relative wall thickness
LVM	left ventricular mass
LVMI	left ventricular mass index
LVH_echo	left ventricular hypertrophy by echo
R_I	R voltage in DI (mV)
S_I	S voltage in DI (mV)
R_II	R voltage in DII (mV)
S_II	S voltage in DII (mV)
R_III	R voltage in DIII (mV)
S_III	S voltage in DIII (mV)
R_AVR	R voltage in AVR (mV)
S_AVR	S voltage in AVR (mV)
R_AVL	R voltage in AVL (mV)
S_AVL	S voltage in AVL (mV)
R_AVF	R voltage in AVF (mV)
S_AVF	S voltage in AVF (mV)
Amp_P	P wave amplitude
Dur_P	P wave duration
Negative_deflection_p_v1	Negative P Deflection in V1
Atrium_Romhilt	Romhilt atriu enlargement
QRS	QRS duration
R_V1	R voltage in V1 (mV)
S_V1	S voltage in V1 (mV)
R_V2	R voltage in V2 (mV)
S_V2	S voltage in V2 (mV)
R_V3	R voltage in V3 (mV)
S_V3	S voltage in V3 (mV)
R_V4	R voltage in V4 (mV)
S_V4	S voltage in V4 (mV)
R_V5	R voltage in V5 (mV)
S_V5	S voltage in V5 (mV)
R_V6	R voltage in V6 (mV)
S_V6	S voltage in V6 (mV)
Intrinsecoid_deflection_V6	Instrinsecoid deflection in V6 (ms)
Abnormal_repolarization	Abnormal repolarization minesota code 4-1
Alt_ST_Romhilt	Romhilt Abnormal repolarization
Axis_QRS	QRS axis (grades)
Romhilt_voltage	Romhilt voltage criteria 0=no 1=yes
Romhilt_atrium	Romhilt atrium enlargement criteria 0=no 1=yes
Romhilt_axis	Romhilt axis criteria 0=no 1=yes
Romhilt_QRS	Romhilt QRS duration criteria 0=no 1=yes
Romhilt_intrinsecoid	Romhilt intrinsecoid deflection criteria 0=no 1=yes
Romhilt_ST	Romhilt ST strain criteria 0=no 1=yes
