# Supplementary material for: Improvement of electrocardiographic diagnostic accuracy of left ventricular hypertrophy using a Machine Learning approach
Source: PLoS One. 2020 May 13;15(5):e0232657. doi: 10.1371/journal.pone.0232657 (PMC7219774; doi:10.1371/journal.pone.0232657)
Supplement: S2 Dataset — (XLSX) [file pone.0232657.s002.xlsx]

## Sheet: validacion  2019
ID	Gender	Age	Weight	Height	BMI	BMI_categ	BSA	IVSTd	LVIDd	LVPWTd	RWT	LVM	LVMI	LVH_echo	LVH_severity	LV_morph	R_AVR	Deflection_neg_p_v1	S_V4	Repol_alt	Intrinsecoid_deflect	model
1	1	56	102	186	29.4832	2	2.3	1.14	3.81	1.21	0.64	149.06	64.93	0	0	1	0	0	0.3	0	0	0
2	0	73	49	154	20.6612	1	1.45	0.88	4.08	1.1	0.54	129.25	89.27	0	0	1	0.2	1	0	0	0	1
3	1	47	113	180	34.8765	3	2.38	1	4.6	1.03	0.45	162.09	68.19	0	0	1	0.1	0	0.4	0	0	0
4	0	85	71	167	25.4581	2	1.81	1.17	3.95	1.07	0.54	146.65	80.81	0	0	1	0.1	0	0	0	0	0
5	0	61	86	152	37.223	4	1.91	1.19	4.26	0.85	0.4	144.32	75.74	0	0	0	0	0	0	0	0	0
6	1	64	82	168	29.0533	2	1.96	1.21	3.46	1.31	0.76	144.06	73.64	0	0	1	0.4	1	0.6	0	0	1
7	0	57	73	168	25.8645	2	1.85	0.88	4.57	0.96	0.42	140.32	76.02	0	0	0	0	1	0.5	0	0	0
8	0	59	60	166	21.7738	1	1.66	0.93	3.92	0.89	0.45	107.83	64.83	0	0	1	0	1	0.2	0	0	0
9	1	51	72	160	28.125	2	1.79	1.09	3.73	1.01	0.54	122.29	68.36	0	0	1	0.1	0	1	0	0	0
10	1	56	115	184	33.9674	3	2.42	1.15	4.5	1.2	0.53	192.2	79.28	0	0	1	0.1	0	0.6	0	0	0
11	1	48	88	169	30.8112	3	2.03	0.81	4.52	1.06	0.47	140.85	69.3	0	0	1	0.1	0	0.3	0	0	0
12	1	67	78	174	25.763	2	1.94	1.13	3.54	0.94	0.53	110.59	56.96	0	0	1	0	0	0.5	0	0	0
13	0	44	74	164	27.5134	2	1.84	1.16	4.3	1.13	0.53	172.56	93.98	0	0	1	0.2	1	0.8	0	0	1
14	0	83	57	168	20.1956	1	1.63	0.96	4.33	0.99	0.46	139.12	85.3	0	0	1	0	0	0.7	0	0	0
15	1	69	75	168	26.5731	2	1.87	1.15	5.08	0.93	0.37	196.92	105.26	0	0	0	0	1	0	1	0	1
16	0	77	65	150	28.8889	2	1.65	1.12	3.39	1.09	0.64	114.3	69.45	0	0	1	0.1	1	0.2	1	0	1
17	1	70	67	169	23.4586	1	1.77	1.03	3.37	0.91	0.54	93.33	52.62	0	0	1	0.1	0	0.4	0	0	0
18	0	35	52	160	20.3125	1	1.52	0.76	3.79	0.77	0.41	80.58	53	0	0	0	0	0	0	0	0	0
19	1	65	79	168	27.9904	2	1.92	0.91	4.67	0.83	0.36	134.99	70.31	0	0	0	0.1	0	0.8	0	0	0
20	1	58	99	172	33.464	3	2.17	1.41	4.41	1.22	0.55	219.54	100.94	0	0	1	0	0	0.8	0	0	0
21	0	77	67	158	26.8386	2	1.71	0.91	3.86	1.02	0.53	114.24	66.62	0	0	1	0.1	0	0.3	0	0	0
22	1	49	78	168	27.6361	2	1.91	1.02	4.24	1.1	0.52	151.22	79.26	0	0	1	0	0	0.2	0	0	0
23	1	56	107	175	34.9388	3	2.28	1.11	4.4	1.1	0.5	170.01	74.55	0	0	1	0.2	0	0.4	0	0	0
24	1	78	94	173	31.4077	3	2.13	1.05	4.97	1.28	0.52	222.12	104.51	0	0	1	0.2	0	0.5	0	0	0
25	0	74	81	148	36.9795	4	1.82	1.06	3.7	1.33	0.72	146.38	80.21	0	0	1	0	1	0.4	0	0	0
26	1	53	65	163	24.4646	1	1.72	1.02	4.33	1.08	0.5	154.24	89.91	0	0	1	0.3	0	0.9	0	0	0
27	1	54	99	183	29.5619	2	2.24	1.17	4.74	1.03	0.43	190.1	84.74	0	0	1	0.2	1	0.3	0	1	1
28	1	56	95	180	29.321	2	2.18	0.96	4.02	1.15	0.57	138.2	63.41	0	0	1	0	1	0	0	0	0
29	0	51	100	160	39.0625	4	2.11	0.86	5.04	0.91	0.36	156.85	74.4	0	0	0	0.1	1	0.3	0	0	0
30	1	39	95	172	32.112	3	2.13	1.49	3.41	1.41	0.83	176.64	82.91	0	0	1	0.1	0	0.7	0	0	0
31	0	46	44	162	16.7657	0	1.41	0.59	3.78	1.06	0.56	88.87	63.16	0	0	1	0.1	0	0.2	0	0	0
32	0	68	50	158	20.0288	1	1.48	0.7	4.55	0.9	0.4	115.76	78.14	0	0	0	0.2	0	0.5	0	0	0
33	0	47	72	164	26.7698	2	1.81	1.17	4.19	1.06	0.51	159.55	88.1	0	0	1	0.1	1	0.3	0	0	0
34	0	71	76	145	36.1474	4	1.75	0.93	4.56	0.98	0.43	147.05	84.05	0	0	1	0.1	0	0.7	0	0	0
35	1	69	92	172	31.0979	3	2.1	1.49	3.61	1.35	0.75	184.71	88.1	0	0	1	0	1	0.1	0	0	0
36	0	42	92	160	35.9375	4	2.02	1.38	2.73	1.43	1.05	125.14	61.89	0	0	1	0.2	0	0.4	0	0	0
37	0	86	70	176	22.5981	1	1.85	1.29	3.22	1.28	0.8	134.32	72.61	0	0	1	0	0	0.1	0	0	0
38	1	58	88	175	28.7347	2	2.07	1.14	4.27	1.12	0.52	167.49	80.98	0	0	1	0	1	0.2	0	0	0
39	1	71	85	178	26.8274	2	2.05	0.91	4.18	0.91	0.44	119.55	58.31	0	0	1	0.1	1	0.2	0	0	0
40	0	81	68	164	25.2826	2	1.76	0.98	4.25	0.84	0.4	122.81	69.77	0	0	0	0	1	0	0	0	0
41	1	54	84	179	26.2164	2	2.04	1.13	4.65	1.01	0.43	177.4	86.8	0	0	1	0	0	0.8	0	0	0
42	0	85	87	154	36.6841	4	1.93	1.06	3.85	1.11	0.58	134.64	69.79	0	0	1	0	0	0.2	0	0	0
43	1	73	83	172	28.0557	2	1.99	1.08	4.26	1.2	0.56	169.01	84.87	0	0	1	0.1	0	0.3	0	0	0
44	0	63	61	160	23.8281	1	1.65	0.8	4.52	0.81	0.36	115.42	70.1	0	0	0	0.1	0	0.2	0	0	0
45	0	89	77	150	34.2222	3	1.79	0.88	4.5	1	0.44	140.85	78.63	0	0	1	0.2	0	0.4	0	0	0
46	1	66	76	168	26.9274	2	1.88	1.09	5.03	0.97	0.39	191.24	101.55	0	0	0	0.1	1	0.5	0	0	0
47	0	56	65	164	24.1672	1	1.72	1.1	4.24	1.02	0.48	151.22	87.88	0	0	1	0	0	0.1	0	0	0
48	1	69	100	180	30.8642	3	2.24	1.02	5.17	1.03	0.4	198.76	88.89	0	0	0	0	0	0.5	0	0	0
49	1	46	64	168	22.6757	1	1.73	0.99	5.75	1.15	0.4	251.08	145.29	1	2	3	0.1	1	0.2	0	1	1
50	0	69	65	162	24.7676	1	1.71	1.07	4.65	1.06	0.46	176.25	103.06	1	1	2	0.1	0	0.5	0	0	0
51	1	79	82	178	25.8806	2	2.01	1.08	5.15	1.23	0.48	232.37	115.4	1	1	2	0.2	1	0.4	0	0	1
52	1	32	111	183	33.1452	3	2.38	1.42	4.87	1.41	0.58	284.34	119.7	1	1	2	0	0	0.1	0	0	0
53	1	29	80	176	25.8264	2	1.98	1.55	5.16	1.27	0.49	309.09	156.29	1	3	2	0	0	0.8	0	0	0
54	0	86	86	167	30.8365	3	2	1.3	4.43	1.25	0.56	211.2	105.74	1	1	2	0.1	0	0.6	0	0	0
55	0	77	67	166	24.3141	1	1.76	1.13	5.39	1.13	0.42	242.8	138.14	1	3	3	0	0	0.7	0	0	0
56	0	67	78	157	31.6443	3	1.84	1.09	4.86	1.13	0.47	200.37	108.64	1	2	2	0	0	0.2	0	0	0
57	1	63	93	180	28.7037	2	2.16	1.86	4.59	1.51	0.66	339.77	157.56	1	3	2	0.2	1	0.3	0	1	1
58	0	79	54	155	22.4766	1	1.52	0.96	5.07	0.99	0.39	180	118.05	1	2	3	0	1	1	0	0	1
59	0	70	84	141	42.2514	5	1.81	1.06	4.6	1.1	0.48	176.63	97.38	1	1	2	0	1	0.9	0	0	1
60	1	69	86	169	30.111	3	2.01	1.4	3.96	1.64	0.83	234.31	116.61	1	1	2	0	0	0.9	0	0	0
61	0	55	65	164	24.1672	1	1.72	1.1	4.8	1.03	0.43	185.49	107.79	1	1	2	0.1	0	0.5	0	0	0
62	1	74	115	172	38.8724	4	2.34	1.51	5.45	1.57	0.58	382.3	163.09	1	3	2	0	0	0.3	0	1	1
63	0	64	60	158	24.0346	1	1.62	0.92	4.65	1.08	0.46	161.62	99.6	1	1	2	0.2	1	0.3	0	0	1
64	0	78	69	168	24.4473	1	1.79	1.25	4.1	1.78	0.87	244.83	136.44	1	3	2	0.1	0	0.5	0	0	0
65	0	72	78	152	33.7604	3	1.81	1.32	3.74	1.33	0.71	174.16	95.97	1	1	2	0	1	0.8	0	0	1
66	0	51	65	164	24.1672	1	1.72	1.4	4.15	1.43	0.69	224.07	130.21	1	3	2	0.4	1	0.9	1	0	1
67	1	86	69	168	24.4473	1	1.79	1.11	5.45	1.31	0.48	271.47	151.28	1	3	2	0.4	0	0.8	1	0	1
68	1	66	94	174	31.0477	3	2.13	1.06	5.6	1.14	0.41	249.31	116.97	1	1	3	0	1	0.4	0	0	0
69	0	59	57	156	23.4221	1	1.57	1.15	4.23	1.42	0.67	199.24	126.77	1	3	2	0	0	0.6	0	0	0
70	0	44	84	174	27.7447	2	2.01	1.58	4.63	1.43	0.62	289.05	143.45	1	3	2	0.1	0	0.2	0	1	1
71	1	54	93	172	31.4359	3	2.11	1.72	3.91	1.88	0.96	303.27	143.87	1	2	2	0	1	0.8	0	0	1
72	1	52	100	172	33.8021	3	2.19	1.5	4.39	1.54	0.7	271.47	124.2	1	1	2	0	0	0.9	1	0	1
73	0	67	77	167	27.6095	2	1.89	1.06	4.76	1.22	0.51	201.16	106.44	1	1	2	0	0	0	0	0	0
74	1	63	100	173	33.4124	3	2.19	1.48	4.52	1.41	0.62	262.28	119.65	1	1	2	0	0	0.4	0	1	1
75	0	68	66	158	26.4381	2	1.7	1.34	4.61	1.34	0.58	241.42	141.85	1	3	2	0	1	0.3	0	0	0
76	0	63	93	178	29.3524	2	2.14	1.34	4.78	1.39	0.58	262.14	122.24	1	3	2	0	1	0.7	0	1	1
77	1	65	87	175	28.4082	2	2.06	1.11	5.34	1.15	0.43	239.14	116.28	1	1	2	0	1	0.2	0	1	1
78	0	83	54	158	21.6311	1	1.54	1.81	2.76	1.83	1.33	201.21	130.7	1	3	2	0.2	1	0.4	0	1	1
79	1	95	75	184	22.1526	1	1.96	1.82	4.39	2.08	0.95	404.22	206.46	1	3	2	0.2	1	1.1	0	0	1
80	0	60	90	158	36.0519	4	1.99	1.94	4.43	0.98	0.44	258.63	130.13	1	3	2	0	1	0.1	0	0	0
81	1	37	87	165	31.9559	3	2	1.19	5.13	1.38	0.54	268.11	134.27	1	2	2	0.1	0	0.5	0	0	0
82	0	89	85	156	34.9277	3	1.92	1.87	3.54	1.86	1.05	283.38	147.65	1	3	2	0.1	1	0.6	0	1	1
83	0	77	67	167	24.0238	1	1.76	1.8	4.15	0.97	0.47	216.84	123	1	3	2	0	1	0.8	0	0	1
84	1	56	78	178	24.6181	1	1.96	1.38	5.84	1.31	0.45	351.27	178.87	1	3	2	0	1	1.4	0	0	1
85	1	43	76	169	26.6097	2	1.89	1.69	5.53	1.5	0.54	411.56	217.89	1	3	2	0.1	1	1.2	0	0	1
86	0	71	77	164	28.6288	2	1.87	0.9	5.33	0.95	0.36	182.58	97.49	1	1	3	0.1	0	0.2	0	0	0
87	1	42	78	169	27.31	2	1.91	1.59	4.29	1.17	0.55	226.45	118.34	1	1	2	0.1	0	0.4	0	1	1
88	0	81	60	156	24.6548	1	1.61	1.15	5.13	1.33	0.52	254.95	158.11	1	3	2	0.1	1	1	0	0	1
89	1	48	102	189	28.5546	2	2.31	1.23	6.02	1.16	0.39	313.98	135.68	1	2	3	0	1	0.6	0	1	1
90	1	62	95	175	31.0204	3	2.15	1.52	4.69	1.43	0.61	285.79	132.99	1	2	2	0.1	1	0.7	0	0	1
91	1	66	100	173	33.4124	3	2.19	0.92	5.93	1.24	0.42	267.63	122.08	1	1	3	0	1	0.7	0	0	1
92	1	70	86	180	26.5432	2	2.07	1.69	5.14	1.05	0.41	294.72	142.13	1	2	3	0	1	0.1	0	0	0
93	1	62	101	170	34.9481	3	2.18391	1.1	6	1.34	0.446667	320.995	146.982	1	2	2	0.1	1	0.6	0	0	0
94	1	59	117	187	33.4582	3	2.46526	1.2	5.75	1.22	0.424348	296.05	120.089	1	1	3	0.2	1	0.7	0	0	1
95	1	77	72	173	24.0569	1	1.86011	1.16	5.58	0.88	0.315412	224.066	120.458	1	1	3	0.1	1	0.3	0	1	1
96	1	69	70	176	22.5981	1	1.84992	1.12	5	1.15	0.46	216.187	116.863	1	1	2	0	1	0.4	0	1	1
97	0	78	68	164	25.2826	2	1.76005	1.11	4.92	0.96	0.390244	185.566	105.432	1	1	3	0	0	0.1	0	0	0
98	0	77	47	143	22.984	1	1.36636	0.81	4.36	1.07	0.490826	133.693	97.846	1	1	2	0	1	0.9	0	0	1
99	1	38	140	168	49.6032	5	2.55604	1.91	5.21	1.82	0.698656	477.315	186.74	1	3	2	0.4	1	1	0	0	1
100	1	59	110	185	32.1402	3	2.37756	1.57	5.9	1.4	0.474576	410.247	172.55	1	3	2	0.1	1	1.3	0	0	1
101	1	60	96	168	34.0136	3	2.1166	1.42	5.66	1.41	0.498233	358.79	169.513	1	3	2	0	0	1.1	0	1	0
102	1	70	87	162	33.1504	3	1.97864	1.84	4.4	1.73	0.786364	350.836	177.312	1	3	2	0.1	0	0.7	0	0	0
103	0	80	86	165	31.5886	3	1.98536	1.23	5.76	1.3	0.451389	315.511	158.918	1	3	2	0	0	1.1	0	0	0
104	1	46	85	180	26.2346	2	2.06155	1.79	4.41	1.53	0.693878	313.434	152.038	1	3	2	0.2	1	2.2	0	0	1
105	1	70	90	175	29.3878	2	2.09165	1.38	5.02	1.52	0.605578	308.578	147.529	1	2	2	0.2	1	0.7	0	0	1
106	1	75	79	172	26.7036	2	1.94279	1.31	5.07	1.53	0.60355	303.838	156.392	1	3	2	0	0	0.7	0	0	0
107	1	59	85	176	27.4406	2	2.03852	1.51	4.74	1.51	0.637131	300.678	147.498	1	2	2	0.1	1	0.4	0	0	0
108	0	48	65	165	23.8751	1	1.72603	1.34	4.97	1.33	0.535211	269.385	156.072	1	3	2	0	0	0.1	0	0	0
109	1	59	85	170	29.4118	2	2.00347	1.15	5.25	1.35	0.514286	267.389	133.463	1	2	2	0.1	1	0.1	0	0	0
110	1	74	93	185	27.1731	2	2.18613	1.43	5.13	1.13	0.440546	266.532	121.92	1	1	2	0.1	1	0	0	1	0
111	0	87	60	160	23.4375	1	1.63299	1.71	4.03	1.37	0.679901	245.086	150.084	1	3	2	0	1	0.5	0	1	1
112	1	78	70	166	25.4028	2	1.7966	1.65	4.02	1.43	0.711443	244.23	135.94	1	2	2	0	1	0.9	0	0	1
113	0	83	62	158	24.8358	1	1.64958	1.3	4.53	1.23	0.543046	215.934	130.903	1	3	2	0	1	0.1	0	0	0
114	0	84	80	165	29.3848	2	1.91485	1.3	3.98	1.53	0.768844	210.809	110.092	1	2	2	0.2	0	0.5	0	0	0
115	0	48	65	165	23.8751	1	1.72603	1.12	4.25	1.26	0.592941	179.103	103.766	1	1	2	0	0	0.2	0	0	0
116	0	50	62	154	26.1427	2	1.62856	0.93	4.98	0.99	0.39759	171.062	105.038	1	1	3	0	0	0.7	0	0	0
117	0	69	55	153	23.4952	1	1.52889	0.96	4.5	1.08	0.48	157.415	102.961	1	1	2	0.1	1	0.8	0	0	1
118	1	63	96	176	30.9917	3	2.16641	1.73	3.59	1.38	0.768802	212.239	97.968	0	0	1	0.3	1	1.1	0	0	1
119	1	75	56	165	20.5693	1	1.60208	1.3	3.9	1.2	0.615385	169.25	105.644	0	0	1	0	0	1.2	0	0	0
120	1	74	76	170	26.2976	2	1.89444	1.02	4.77	0.92	0.385744	161.558	85.2803	0	0	0	0	0	0.6	0	0	0
121	1	82	72	158	28.8415	2	1.77764	0.9	5.01	0.82	0.327345	149.485	84.092	0	0	0	0.1	1	0	0	0	0
122	1	64	71	172	23.9995	1	1.8418	0.91	3.87	1.22	0.630491	131.988	71.6625	0	0	1	0	1	0.2	0	0	0
123	0	50	67	159	26.5021	2	1.72022	0.83	4.34	0.9	0.414747	118.562	68.9223	0	0	0	0.1	1	0.2	0	0	0
124	1	72	109	170	37.7163	4	2.26875	1.14	5.31	1.23	0.463277	252.814	111.433	0	0	1	0	1	0.4	0	0	0
125	1	82	95	188	26.8787	2	2.22736	1.2	5.2	1.2	0.461538	248.741	111.676	0	0	1	0.1	1	0.5	0	0	0
126	1	48	102	176	32.9287	3	2.23308	0.99	5.19	1.34	0.516378	238.002	106.58	0	0	1	0	1	0.6	0	0	0
127	1	65	82	175	26.7755	2	1.99652	1.36	4.56	1.25	0.548246	228.287	114.342	0	0	1	0	0	0.3	0	0	0
128	1	47	106	176	34.22	3	2.27645	1.2	4.95	1.16	0.468687	224.582	98.6546	0	0	1	0.1	0	0.5	0	0	0
129	1	44	78	166	28.306	2	1.89649	0.84	5.45	1.26	0.462385	223.883	118.051	1	1	2	0.1	1	0.3	0	1	1
130	1	43	84	179	26.2164	2	2.04369	1.11	5.26	1.08	0.410646	223.444	109.333	0	0	0	0	0	0.5	0	0	0
131	1	57	78	182	23.5479	1	1.98578	0.84	5.45	1.23	0.451376	219.632	110.602	0	0	1	0.1	1	0.2	0	0	0
132	1	77	83	175	27.102	2	2.00866	1.18	5.06	1.06	0.418972	216.372	107.72	0	0	0	0	0	0.1	0	0	0
133	0	55	85	177	27.1314	2	2.0443	0.96	5.44	1.06	0.389706	211.97	103.688	1	1	3	0	0	0.2	0	1	1
134	1	67	86	174	28.4053	2	2.03879	1.13	4.31	1.42	0.658933	202.48	99.314	0	0	1	0	0	0.1	0	0	0
135	0	39	110	173	36.7537	4	2.29915	1.24	4.37	1.27	0.581236	202.016	87.8652	0	0	1	0	0	0.4	0	0	0
136	1	52	87	175	28.4082	2	2.05649	1.13	4.88	1.09	0.446721	201.591	98.0265	0	0	1	0.2	0	0.4	0	0	0
137	1	70	110	180	33.9506	3	2.34521	1.3	4.36	1.21	0.555046	201.311	85.8395	0	0	1	0	0	0	0	0	0
138	0	70	80	160	31.25	3	1.88562	1	4.5	1.15	0.511111	169.357	89.8153	0	0	1	0.1	0	0.4	0	0	0
139	0	54	73	158	29.2421	2	1.78994	1.07	4.5	1.06	0.471111	167.156	93.3866	0	0	1	0.3	0	0.5	0	0	0
140	0	62	78	170	26.9896	2	1.9192	1.19	4.22	1.07	0.507109	164.359	85.639	0	0	1	0.1	1	0.2	0	0	0
141	0	91	68	155	28.3039	2	1.71108	1.19	3.5	1.38	0.788571	150.903	88.1918	0	0	1	0.1	0	0.6	0	0	0
142	0	91	64	172	21.6333	1	1.74865	0.96	4.37	1.08	0.494279	150.194	85.8912	0	0	1	0.1	1	0.8	0	0	1
143	0	78	74	152	32.0291	3	1.76761	1	4.24	1.04	0.490566	143.144	80.9817	0	0	1	0.1	0	0.3	0	0	0
144	0	39	70	155	29.1363	2	1.73606	0.8	4.61	1.03	0.446855	141.205	81.3368	0	0	1	0	0	0.3	0	0	0
145	0	44	78	163	29.3575	2	1.87927	0.93	4.5	0.93	0.413333	138.723	73.8174	0	0	0	0.1	1	0	0	0	0
146	1	44	68	163	25.5937	2	1.75468	1.05	3.77	1.19	0.6313	136.531	77.8095	0	0	1	0.3	1	0.4	0	0	1
147	0	73	66	165	24.2424	1	1.73925	0.83	4.8	0.85	0.354167	134.872	77.546	0	0	0	0	0	1.1	0	0	0
148	0	77	76	154	32.0459	3	1.80308	1.2	2.9	1.4	0.965517	118.632	65.7937	0	0	1	0.2	0	0.7	0	0	0
149	0	64	56	165	20.5693	1	1.60208	0.95	3.9	0.95	0.487179	113.479	70.8322	0	0	1	0	1	0.1	0	0	0
150	0	89	40	154	16.8663	0	1.30809	0.78	3.96	0.89	0.449495	97.3061	74.3876	0	0	1	0	0	0.2	0	0	0

## Sheet: Dictionary
ID	Patient number
Gender	0=female/1=male
Age	years
Weight	kg
Height	cm
BMI	Weight/(Height**2)
BMI_category	0= underweight, 1=normal, 2=overweight 3=obese 1, 4= obese 2, 5= obese 3
BSA	body surface area
IVSTd	interventricular septum thickness in diastole
LVIDd	left ventricular internal diameter in diastole
LVPWTd	left ventricular posterior wall thickness in diastole
RWT	relative wall thickness
LVM	left ventricular mass
LVMI	left ventricular mass index
LVH_echo	left ventricular hypertrophy by echo
LVH_severity	0=normal, 1=mild, 2=moderate, 3= severe
LV_morph	0=normal, 1= remodeling, 2= concentric, 3= eccentric
R_AVR	model node
Deflection_neg_p_v1	model node
S_V4	model node
Repol_alt	model node
Intrinsecoid_deflect	model node
model	0=normal 1=LVH
